# Supplementary material for: Fluctuation of ecological niches and geographic range shifts along chile pepper's domestication gradient
Source: Ecol Evol. 2023 Nov 28;13(11):e10731. doi: 10.1002/ece3.10731 (PMC10682905; doi:10.1002/ece3.10731)
Supplement: Supplementary file 1 — Appendix S1 [file ECE3-13-e10731-s001.zip]

Archive with 30 entries (30 files):
- Appendix 1.docx
- Appendix1_SuppFig_SA1.pdf
- Appendix1_SuppFig_SA2.pdf
- Appendix1_SuppFig_SA3.pdf
- Appendix1_SuppFig_SA4.pdf
- Appendix1_SuppFig_SA5.pdf
- Appendix1_SuppFig_SA6.pdf
- Appendix1_SuppTable_SA1.xlsx
- Appendix1_SuppTable_SA2.docx
- Appendix1_SuppTable_SA3.xlsx
- Appendix1_SuppTable_SA4.docx
- SuppFig_S1.pdf
- SuppFig_S10.pdf
- SuppFig_S2.pdf
- SuppFig_S3.pdf
- SuppFig_S4.pdf
- SuppFig_S5.pdf
- SuppFig_S6.pdf
- SuppFig_S7.pdf
- SuppFig_S8.pdf
- SuppFig_S9.pdf
- Supplementary Figures Index.docx
- SuppTable_S1.csv
- SuppTable_S2.docx
- SuppTable_S3.docx
- SuppTable_S4.docx
- SuppTable_S5.docx
- SuppTable_S6.docx
- SuppTable_S7.docx
- SuppTable_S8.docx
