# Supplementary material for: Fluctuation of ecological niches and geographic range shifts along chile pepper's domestication gradient
Source: Ecol Evol. 2023 Nov 28;13(11):e10731. doi: 10.1002/ece3.10731 (PMC10682905; doi:10.1002/ece3.10731)
Supplement: Supplementary file 1 — Appendix S1 [file ECE3-13-e10731-s001.zip › Appendix1_SuppTable_SA1.xlsx]

## Sheet: SA1 Table
	Appendix 1 Supplementary Table SA1	CONTRIBUTION				SCORES (coordinates)				LOADINGS
	ALL data points ALL categories PCA	Climate Soil and Slope				Climate Soil and Slope				Climate Soil and Slope
		PC1	PC2	PC3		PC1	PC2	PC3		PC1	PC2	PC3
		39.6054	13.1341	11.2729
	Variables		0.527395	0.640124
Temperature	BIO1 = Annual Mean Temperature	2.79005	10.7512	0.110456		0.648	0.732523	-0.0687866		0.167	0.327891	-0.0332
	BIO2 = Mean Diurnal Range	4.68825	0.0217675	0.0902615		-0.83999	0.0329607	0.0621814		-0.217	0.0147538	0.03
	BIO3 = Isothermality (BIO2/BIO7) (* 100)	1.38473	0.760412	7.28299		0.456512	0.194812	-0.558552		0.118	0.0872016	-0.27
	BIO4 = Temperature Seasonality	3.38493	0.0138878	6.24256		-0.713747	0.0263274	0.517119		-0.184	0.0117846	0.25
	BIO5 = Max Temperature of Warmest Month	0.0348762	14.5264	1.5397		-0.0724492	0.851473	0.256819		-0.0187	0.381135	0.124
	BIO6 = Min Temperature of Coldest Month	4.70856	3.92884	0.916858		0.841808	0.442817	-0.19818		0.217	0.198213	-0.0958
	BIO7 = Temperature Annual Range (BIO5-BIO6)	4.99195	0.0075064	2.41635		-0.866771	-0.0193556	0.321728		-0.223	-0.00866395	0.155
	BIO8 = Mean Temperature of Wettest Quarter	0.539032	12.4023	0.592697		0.284824	0.786762	0.15934		0.0734	0.352169	0.077
	BIO9 = Mean Temperature of Driest Quarter	2.07368	10.8584	0.194318		0.55865	0.736165	-0.0912359		0.144003	0.33	-0.0441
	BIO10 = Mean Temperature of Warmest Quarter	0.362383	14.6027	1.2935		0.233535	0.853707	0.235392		0.0601982	0.382	0.114
	BIO11 = Mean Temperature of Coldest Quarter	3.87449	5.8306	1.83936		0.763618	0.539446	-0.2807		0.196837	0.241	-0.136
Precipitation	BIO12 = Annual Precipitation	4.91076	1.17694	0.0215276		0.859693	-0.242364	-0.0303674		0.221602	-0.108	-0.0147
	BIO13 = Precipitation of Wettest Month	4.36002	0.834827	0.954685		0.810052	-0.204122	-0.202227		0.208807	-0.0914	-0.0977
	BIO14 = Precipitation of Driest Month	3.41175	2.56462	3.37955		0.716568	-0.357769	0.380486		0.184709	-0.16	0.184
	BIO15 = Precipitation Seasonality (CoeffVar)	1.39443	1.07049	10.1424		-0.458107	0.231144	-0.659142		-0.118086	0.103	-0.318
	BIO16 = Precipitation of Wettest Quarter	4.3318	0.703348	1.20472		0.807427	-0.18736	-0.227171		0.20813	-0.0839	-0.11
	BIO17 = Precipitation of Driest Quarter	3.39142	2.40619	3.45328		0.71443	-0.346542	0.384614		0.184158	-0.155	0.186
	BIO18 = Precipitation of Warmest Quarter	3.65874	0.668613	0.345256		0.742052	-0.182675	-0.121613		0.191278	-0.0818	-0.0588
	BIO19 = Precipitation of Coldest Quarter	2.30878	1.42373	2.83755		0.589467	-0.266566	0.348643		0.151947	-0.119	0.168
Physical Soil	Available soil watercapacity volumetric faction FC=pF2.0	2.05274	0.121163	9.94015		0.555823	0.0777636	0.652538		0.143274	0.0348	0.315
	Available soil water capacity volumetric faction with_FC=pF2.3	2.24204	0.100781	9.27632		0.580885	0.070922	0.630372		0.149734	0.0317	0.305
	Available soil water capacity volumetric faction with_FC=pF2.5	2.40931	0.109739	8.47301		0.602165	0.074007	0.60246		0.15522	0.0331	0.291
	Total available soil water capacity	4.63474	0.113201	1.25603		0.835183	-0.0751654	0.231958		0.215284	-0.0336	0.112
	Bulk Density	5.23065	0.178872	1.03991		-0.887251	0.0944851	-0.211061		-0.228706	0.0423	-0.102
	Percent Clay	1.00628	0.0300484	2.07242		-0.389161	-0.038726	-0.297953		-0.100314	-0.0173	-0.144
	Volumetric Percentage of Coarse Fragments	0.199149	0.146778	1.66266		0.173124	-0.08559	-0.266876		0.0446261	-0.0383	-0.129
	Silt Content Percent	0.12277	0.510963	3.09899		0.13593	-0.159693	0.364351		0.0350385	-0.0715	0.176
	Sand Content Percent	0.557143	0.608216	0.00883224		0.289569	0.174229	-0.0194511		0.0746	0.0779882	-0.0094
	Texture Class	0.510756	0.148901	0.700189		0.277253	0.0862067	0.173188		0.0715	0.0386	0.0837
	Available soil water capacity until wilting point	2.87454	0.59254	0.0647188		0.657738	-0.171969	-0.0526532		0.169545	-0.077	-0.0254
Chemical soil	Cation Exchange Capacity	2.29218	0.201707	0.842237		0.587345	-0.100335	0.189944		0.151399	-0.0449	0.0918
	Soil Organic Carbon Density	4.25578	0.409794	1.04759		0.800311	-0.143013	0.211838		0.206295	-0.064	0.102
	Soil Organic Carbon Stock	4.54173	0.154428	1.4611		0.826761	0.0877918	-0.250178		0.213113	0.0393	-0.121
	Soil Organic Carbon content	2.51482	0.994917	5.24759		0.615209	0.222836	-0.474121		0.158582	0.0997	-0.229
	pH index measured in water	2.89329	3.14254	4.5194		-0.65988	0.396034	0.439997		-0.170097	0.177	0.213
	pH index measured in KCl	4.58755	1.25755	2.55961		-0.83092	0.250527	0.331128		-0.214186	0.112	0.16
	slope	0.396437	5.90507	1.72648		0.244262	-0.54288	-0.271951		0.063	-0.243	-0.131
	aspect	0.0774796	0.719884	0.144777		-0.107985	0.18955	-0.0787516		-0.0278	0.0848	-0.038
		CONTRIBUTION				SCORES (coordinates)				LOADINGS
		Climate Physical Soil and Slope				Climate Physical Soil and Slope				Climate Physical Soil and Slope
		PC1	PC2	PC3		PC1	PC2	PC3		PC1	PC2	PC3
		37.8674	14.6564	11.3296
	Variables		0.525238	0.638534
Temperature	BIO1 = Annual Mean Temperature	3.9	10.663	0.0922		0.688	0.707177	-0.0578		0.198	0.326543	-0.0304
	BIO2 = Mean Diurnal Range	5.94	0.0896675	0.486		-0.849	0.0648494	0.133		-0.244	0.0299445	0.0697
	BIO3 = Isothermality (BIO2/BIO7) (* 100)	1.35	1.04544	9.07		0.404	0.221431	-0.574		0.116	0.102247	-0.301
	BIO4 = Temperature Seasonality	3.55	0.00205299	9.3		-0.656	0.00981255	0.581		-0.188	0.004531	0.305
	BIO5 = Max Temperature of Warmest Month	7.07e-06	14.6844	3.26		-0.000925	0.829882	0.344		-0.000266	0.383202	0.18
	BIO6 = Min Temperature of Coldest Month	6.02	3.7949	1.45		0.854	0.421879	-0.229		0.245	0.194805	-0.12
	BIO7 = Temperature Annual Range (BIO5-BIO6)	5.87	0.00183554	4.3		-0.844	-0.00927834	0.395		-0.242	-0.00428432	0.207
	BIO8 = Mean Temperature of Wettest Quarter	1.01	12.2565	1.11		0.35	0.758179	0.2		0.101	0.350093	0.105
	BIO9 = Mean Temperature of Driest Quarter	2.98	11	0.132		0.600918	0.719	-0.0691		0.172627	0.332	-0.0363
	BIO10 = Mean Temperature of Warmest Quarter	0.823068	14.3	2.43		0.31581	0.818	0.297		0.0907231	0.378	0.156
	BIO11 = Mean Temperature of Coldest Quarter	4.87686	5.98	2.41		0.768737	0.529	-0.296		0.220836	0.244	-0.155
Precipitation	BIO12 = Annual Precipitation	6.18529	1.55	0.563		0.86574	-0.27	-0.143		0.248702	-0.125	-0.075
	BIO13 = Precipitation of Wettest Month	5.36093	0.937	2.34		0.805986	-0.21	-0.291		0.231537	-0.0968	-0.153
	BIO14 = Precipitation of Driest Month	4.61608	3.88	1.5		0.747901	-0.426	0.233		0.214851	-0.197	0.122
	BIO15 = Precipitation Seasonality (CoeffVar)	1.97606	2.26	8.49		-0.489336	0.326	-0.555		-0.140572	0.15	-0.291
	BIO16 = Precipitation of Wettest Quarter	5.27944	0.768	2.7		0.799837	-0.19	-0.313		0.22977	-0.0876	-0.164
	BIO17 = Precipitation of Driest Quarter	4.60322	3.66	1.56		0.746858	-0.415	0.238		0.214551	-0.191	0.125
	BIO18 = Precipitation of Warmest Quarter	4.5396	0.832	1.23		0.741679	-0.198	-0.211		0.213063	-0.0912	-0.111
	BIO19 = Precipitation of Coldest Quarter	3.32107	2.21	1.42		0.634376	-0.322	0.227		0.182238	-0.149	0.119
Physical Soil	Available soil watercapacity volumetric faction FC=pF2.0	3.04834	0.0277	10.2		0.60777	-0.0361	0.607		0.174595	-0.0167	0.319
	Available soil water capacity volumetric faction with_FC=pF2.3	3.25942	0.0411	9.69		0.62846	-0.0439	0.593		0.180539	-0.0203	0.311
	Available soil water capacity volumetric faction with_FC=pF2.5	3.44819	0.0332	8.99		0.646402	-0.0394	0.571		0.185693	-0.0182	0.3
	Total available soil water capacity	5.38241	0.382	0.304		0.8076	-0.134	0.105		0.232	-0.0618	0.0551
	Bulk Density	6.11124	0.508	0.259		-0.860542	0.154	-0.097		-0.247209	0.0713	-0.0509
	Percent Clay	1.45821	0.0246	4.36		-0.420357	0.0339	-0.397		-0.120756	0.0157	-0.209
	Volumetric Percentage of Coarse Fragments	0.145416	0.1	2.22		0.132744	-0.0685	-0.283		0.0381335	-0.0316	-0.149
	Silt Content Percent	0.216375	1.03	4.13		0.161924	-0.22	0.387		0.0465161	-0.101	0.203
	Sand Content Percent	0.737	0.499358	0.102		0.299	0.153036	0.0609		0.0859	0.0706653	0.032
	Texture Class	0.722	0.0277	2.14		0.296	0.036	0.279		0.085	0.0166	0.146
	Available soil water capacity until wilting point	2.82441	0.68	1.07		0.585021	-0.179	-0.197		0.16806	-0.0825	-0.104
	slope	0.346003	5.88	2.68		0.204761	-0.525	-0.311		0.058822	-0.243	-0.164
	aspect	0.0926763	0.852	0.0425		-0.105972	0.2	-0.0392		-0.0304428	0.0923	-0.0206
		CONTRIBUTION				SCORES (coordinates)				LOADINGS
		Climate and Slope				Climate and Slope				Climate and Slope
		PC1	PC2	PC3		PC1	PC2	PC3		PC1	PC2	PC3
		44.8215	21.7672	13.8198
	Variables		0.665888	0.804086
Temperature	BIO1 = Annual Mean Temperature	5.77	9.67639	0.00355		0.737	0.665071	0.0102		0.24	0.311069	0.00596
	BIO2 = Mean Diurnal Range	7.85	0.366903	0.13		-0.86	0.129505	0.0614		-0.28	0.0605725	0.0361
	BIO3 = Isothermality (BIO2/BIO7) (* 100)	2.03	0.692214	20.2		0.437	0.177882	-0.765		0.142	0.0831994	-0.449
	BIO4 = Temperature Seasonality	4.98	0.0977234	15.5		-0.685	0.066836	0.672		-0.223	0.0312607	0.394
	BIO5 = Max Temperature of Warmest Month	0.00995	15.6335	7.05		0.0306	0.845357	0.452		0.00998	0.395393	0.266
	BIO6 = Min Temperature of Coldest Month	8.48	2.8452	1.42		0.893	0.360635	-0.203		0.291	0.168677	-0.119
	BIO7 = Temperature Annual Range (BIO5-BIO6)	7.99	0.0756109	6.16		-0.867	0.05879	0.423		-0.283	0.0274974	0.248
	BIO8 = Mean Temperature of Wettest Quarter	1.62	12.2644	4.34		0.39	0.748746	0.355		0.127	0.350206	0.208
	BIO9 = Mean Temperature of Driest Quarter	4.64018	10	1.95e-05		0.660876	0.676	0.000753		0.215411	0.316	0.000442
	BIO10 = Mean Temperature of Warmest Quarter	1.35203	14.2	6.28		0.356735	0.806	0.427		0.116277	0.377	0.251
	BIO11 = Mean Temperature of Coldest Quarter	7.14412	4.91	2.81		0.820025	0.474	-0.286		0.267285	0.222	-0.168
Precipitation	BIO12 = Annual Precipitation	8.59954	2.54	0.62		0.899685	-0.341	0.134		0.29325	-0.16	0.0788
	BIO13 = Precipitation of Wettest Month	8.05104	1.83	0.0049		0.870521	-0.289	0.0119		0.283744	-0.135	0.007
	BIO14 = Precipitation of Driest Month	5.2999	4.65	7.35		0.706296	-0.461	0.462		0.230215	-0.216	0.271
	BIO15 = Precipitation Seasonality (CoeffVar)	1.30529	2.02	6.8		-0.350515	0.304	-0.444		-0.114249	0.142	-0.261
	BIO16 = Precipitation of Wettest Quarter	8.00058	1.58	0.00536		0.867788	-0.269	-0.0125		0.282853	-0.126	-0.00732
	BIO17 = Precipitation of Driest Quarter	5.35919	4.43	7.91		0.710236	-0.45	0.479		0.231499	-0.211	0.281
	BIO18 = Precipitation of Warmest Quarter	6.59591	1.5	0.243		0.787935	-0.262	0.084		0.256825	-0.123	0.0493
	BIO19 = Precipitation of Coldest Quarter	4.31287	2.89	9.61		0.637142	-0.364	0.528		0.207674	-0.17	0.31
	slope	0.470732	6.76	2.05		0.210494	-0.556	-0.244		0.0686099	-0.26	-0.143
	aspect	0.134976	1.01	1.47		-0.112715	0.215	-0.207		-0.0367391	0.1	-0.121
		CONTRIBUTION				SCORES (coordinates)				LOADINGS
		Climate				Climate				Climate
		PC1	PC2	PC3		PC1	PC2	PC3		PC1	PC2	PC3
		49.2786	22.4811	14.8655
	Variables		0.717597	0.866252
Temperature	BIO1 = Annual Mean Temperature	6.05	9.78252	0.0548		0.753	0.646414	0.0393		0.246	0.31277	0.0234
	BIO2 = Mean Diurnal Range	7.81	0.464804	0.174		-0.855	0.140903	0.0701		-0.279	0.0681766	0.0417
	BIO3 = Isothermality (BIO2/BIO7) (* 100)	2.08	0.854825	21.1		0.441	0.191084	-0.772		0.144	0.0924567	-0.46
	BIO4 = Temperature Seasonality	4.97	0.0836864	16.9		-0.682	0.0597878	0.69		-0.223	0.0289286	0.411
	BIO5 = Max Temperature of Warmest Month	0.029	15.8889	8.84		0.0521	0.823821	0.5		0.017	0.398609	0.297
	BIO6 = Min Temperature of Coldest Month	8.68	2.80453	1.32		0.902	0.346111	-0.193		0.295	0.167467	-0.115
	BIO7 = Temperature Annual Range (BIO5-BIO6)	7.99	0.091631	6.73		-0.865	0.0625614	0.436		-0.283	0.0302706	0.259
	BIO8 = Mean Temperature of Wettest Quarter	1.78	12.5509	5.65		0.408	0.73219	0.399		0.133	0.354273	0.238
	BIO9 = Mean Temperature of Driest Quarter	4.9097	10	0.0427		0.678006	0.654	0.0347		0.221578	0.317	0.0207
	BIO10 = Mean Temperature of Warmest Quarter	1.51293	14.4	7.97		0.376371	0.783	0.475		0.123001	0.379	0.282
	BIO11 = Mean Temperature of Coldest Quarter	7.37205	5.04	2.59		0.830807	0.464	-0.27		0.271515	0.225	-0.161
Precipitation	BIO12 = Annual Precipitation	8.48091	3.13	0.492		0.891102	-0.365	0.118		0.29122	-0.177	0.0701
	BIO13 = Precipitation of Wettest Month	7.9194	2.03	0.00218		0.861098	-0.294	0.00785		0.281414	-0.142	0.00467
	BIO14 = Precipitation of Driest Month	5.19604	6.08	6.48		0.697497	-0.51	0.428		0.227948	-0.247	0.255
	BIO15 = Precipitation Seasonality (CoeffVar)	1.30123	3.18	5.55		-0.349047	0.369	-0.396		-0.114072	0.178	-0.236
	BIO16 = Precipitation of Wettest Quarter	7.885	1.77	0.00925		0.859225	-0.275	-0.0162		0.280802	-0.133	-0.00962
	BIO17 = Precipitation of Driest Quarter	5.26818	5.93	6.97		0.702322	-0.503	0.444		0.229525	-0.244	0.264
	BIO18 = Precipitation of Warmest Quarter	6.4964	1.73	0.236		0.779907	-0.272	0.0817		0.25488	-0.131	0.0486
	BIO19 = Precipitation of Coldest Quarter	4.27609	4.2	8.89		0.632747	-0.424	0.501		0.206787	-0.205	0.298
