# Supplementary material for: Fluctuation of ecological niches and geographic range shifts along chile pepper's domestication gradient
Source: Ecol Evol. 2023 Nov 28;13(11):e10731. doi: 10.1002/ece3.10731 (PMC10682905; doi:10.1002/ece3.10731)
Supplement: Supplementary file 1 — Appendix S1 [file ECE3-13-e10731-s001.zip › Appendix1_SuppTable_SA3.xlsx]

## Sheet: Sheet1
Appendix 1 Supplementary Table SA3
species	Longitude	Latitude
Capsicum_annuum	-86.31	13.21
Capsicum_annuum	-86.24	13.3
Capsicum_annuum	-86.26	13.39
Capsicum_annuum	-89.61	17.23
Capsicum_annuum	-89.9	14.84
Capsicum_annuum	-86.33	13.21
Capsicum_annuum	-86.3	13.2
Capsicum_annuum	-88.83	16.13
Capsicum_annuum	-82.25	9.18
Capsicum_annuum	-91.42	14.19
Capsicum_annuum	-87.58	15.04
Capsicum_annuum	-86.24	13.43
Capsicum_annuum	-89.63	17.18
Capsicum_annuum	-89.25	13.48
Capsicum_annuum	-89.88	16.99
Capsicum_annuum	-89.64	17.27
Capsicum_annuum	-89.39	14.82
Capsicum_annuum	-88.4	18.3
Capsicum_annuum	-89.88	16.98
Capsicum_annuum	-86.2833	12.15
Capsicum_annuum	-91.5628	14.3008
Capsicum_annuum	-90.8056	14.4808
Capsicum_annuum	-91.6833	14.5333
Capsicum_annuum	-91.8425	15.7678
Capsicum_annuum	-97.5863	30.2001
Capsicum_annuum	-62.9333	-10.1167
Capsicum_annuum	-63.0332	-9.8918
Capsicum_annuum	-61.832	-7.7305
Capsicum_annuum	-77.9192	-6.9882
Capsicum_annuum	-50.3242	-6.4633
Capsicum_annuum	-47.3763	-6.322
Capsicum_annuum	-78.7931	-5.875
Capsicum_annuum	-78.7892	-5.8717
Capsicum_annuum	-78.8108	-5.7128
Capsicum_annuum	-79.5	-5.42
Capsicum_annuum	-79.5	-5.4167
Capsicum_annuum	-78.7828	-5.38
Capsicum_annuum	-78.7669	-5.3761
Capsicum_annuum	-78.7752	-5.3723
Capsicum_annuum	-78.7833	-5.3167
Capsicum_annuum	-78.7667	-5.2667
Capsicum_annuum	-45.5	-3.5
Capsicum_annuum	-76.3333	-3.3333
Capsicum_annuum	-71.8167	-3.1667
Capsicum_annuum	-75.8833	-2.3333
Capsicum_annuum	-78.1869	-1.4628
Capsicum_annuum	-52.5	-1.25
Capsicum_annuum	-80.6833	-1.0333
Capsicum_annuum	-51.1708	-0.0862
Capsicum_annuum	-51.0943	-0.0402
Capsicum_annuum	-51.095	-0.031
Capsicum_annuum	-51.094	-0.0134
Capsicum_annuum	-58.6833	1.5667
Capsicum_annuum	-77.3437	1.656
Capsicum_annuum	-64.58	2.07
Capsicum_annuum	-75.67	2.2555
Capsicum_annuum	-75.6528	2.2664
Capsicum_annuum	-75.8369	2.2831
Capsicum_annuum	-59.1667	2.4167
Capsicum_annuum	-60.18	2.4167
Capsicum_annuum	-60.2083	2.45
Capsicum_annuum	-74.9667	2.95
Capsicum_annuum	-59.46	3.06
Capsicum_annuum	-59.1	3.11
Capsicum_annuum	-59.1	3.1167
Capsicum_annuum	-73.244	3.2169
Capsicum_annuum	-74.7916	3.3623
Capsicum_annuum	-76.5656	3.3717
Capsicum_annuum	-76.6167	3.4
Capsicum_annuum	-76.5725	3.4186
Capsicum_annuum	-76.2368	3.5725
Capsicum_annuum	-76.3379	3.6614
Capsicum_annuum	-76.6845	3.682
Capsicum_annuum	-72.8667	3.8811
Capsicum_annuum	-59.5	4.05
Capsicum_annuum	-74.7889	4.2848
Capsicum_annuum	-74.8269	4.3763
Capsicum_annuum	-76.0558	4.4183
Capsicum_annuum	-75.8108	4.4192
Capsicum_annuum	-74.8294	4.4205
Capsicum_annuum	-74.1	4.6167
Capsicum_annuum	-75.9135	4.7061
Capsicum_annuum	-74.4272	4.7145
Capsicum_annuum	-74.4299	4.7447
Capsicum_annuum	-74.9248	5.0646
Capsicum_annuum	-74.6449	5.1439
Capsicum_annuum	-74.6543	5.173
Capsicum_annuum	-76.1833	5.2167
Capsicum_annuum	-75.5166	5.8771
Capsicum_annuum	-74.5581	6.0011
Capsicum_annuum	-74.5717	6.0191
Capsicum_annuum	-58.21	6.45
Capsicum_annuum	-58.2167	6.4967
Capsicum_annuum	-75.8215	6.5587
Capsicum_annuum	-63.25	6.9333
Capsicum_annuum	-65.9119	7.0758
Capsicum_annuum	-64.95	7.0917
Capsicum_annuum	-80.6667	7.3242
Capsicum_annuum	-80.6797	7.3794
Capsicum_annuum	-80.45	7.4
Capsicum_annuum	-76.6842	7.4108
Capsicum_annuum	-76.8987	7.6198
Capsicum_annuum	-80.8736	7.73
Capsicum_annuum	-80.5575	7.7325
Capsicum_annuum	-77.1547	7.8435
Capsicum_annuum	-80.7789	7.8875
Capsicum_annuum	-77.75	8.0333
Capsicum_annuum	-80.65	8.1103
Capsicum_annuum	-77.7167	8.1333
Capsicum_annuum	-80.6833	8.1667
Capsicum_annuum	-77.7167	8.2
Capsicum_annuum	-82.8667	8.2667
Capsicum_annuum	-82.8667	8.2833
Capsicum_annuum	-77.7667	8.3333
Capsicum_annuum	-77.2966	8.339
Capsicum_annuum	-77.85	8.3417
Capsicum_annuum	-71.3333	8.4167
Capsicum_annuum	-71.33	8.42
Capsicum_annuum	-80.5083	8.4211
Capsicum_annuum	-71.5324	8.46
Capsicum_annuum	-69.83	8.52
Capsicum_annuum	-81.1756	8.5575
Capsicum_annuum	-78.2167	8.6167
Capsicum_annuum	-78.1167	8.6667
Capsicum_annuum	-77.4	8.6667
Capsicum_annuum	-78.1333	8.7167
Capsicum_annuum	-79.55	8.7833
Capsicum_annuum	-78.25	8.8667
Capsicum_annuum	-82.1667	8.9167
Capsicum_annuum	-79.5833	8.9167
Capsicum_annuum	-79.6228	8.9269
Capsicum_annuum	-78.4236	8.9336
Capsicum_annuum	-82	9.05
Capsicum_annuum	-79.5439	9.0611
Capsicum_annuum	-79.66	9.0742
Capsicum_annuum	-79.3806	9.0833
Capsicum_annuum	-78.45	9.0833
Capsicum_annuum	-78.8311	9.1583
Capsicum_annuum	-79.1158	9.1625
Capsicum_annuum	-79.5725	9.1694
Capsicum_annuum	-82.25	9.1767
Capsicum_annuum	-71.1767	9.185
Capsicum_annuum	-78.8847	9.1889
Capsicum_annuum	-78.8839	9.1889
Capsicum_annuum	-82.2833	9.2
Capsicum_annuum	-79.6	9.2
Capsicum_annuum	-79.6167	9.2089
Capsicum_annuum	-78.8644	9.215
Capsicum_annuum	-79.6167	9.2167
Capsicum_annuum	-78.0667	9.2167
Capsicum_annuum	-78.0333	9.2167
Capsicum_annuum	-78.9303	9.2169
Capsicum_annuum	-78.05	9.225
Capsicum_annuum	-82.3833	9.245
Capsicum_annuum	-82.65	9.25
Capsicum_annuum	-78.7719	9.2525
Capsicum_annuum	-82.3933	9.2917
Capsicum_annuum	-79.65	9.3
Capsicum_annuum	-78.3	9.3
Capsicum_annuum	-79.6	9.3333
Capsicum_annuum	-79.8669	9.3428
Capsicum_annuum	-79.8617	9.3467
Capsicum_annuum	-82.53	9.3717
Capsicum_annuum	-75.4357	9.3994
Capsicum_annuum	-79.1167	9.4
Capsicum_annuum	-78.4833	9.4167
Capsicum_annuum	-79.1167	9.4333
Capsicum_annuum	-82.2783	9.4383
Capsicum_annuum	-75.5	9.5
Capsicum_annuum	-84.9161	9.78
Capsicum_annuum	-75.7	10.1333
Capsicum_annuum	-68.75	10.25
Capsicum_annuum	-75.53	10.33
Capsicum_annuum	-75.4319	10.3486
Capsicum_annuum	-85.25	10.5
Capsicum_annuum	-74.1675	10.6517
Capsicum_annuum	-85.6137	10.8328
Capsicum_annuum	-85.7306	10.9028
Capsicum_annuum	-85.7833	11.1333
Capsicum_annuum	-85.7833	11.15
Capsicum_annuum	-85.8	11.1833
Capsicum_annuum	-74.0875	11.3256
Capsicum_annuum	-85.8263	11.4372
Capsicum_annuum	-85.7833	11.45
Capsicum_annuum	-69.2833	11.45
Capsicum_annuum	-85.7875	11.4667
Capsicum_annuum	-85.5167	11.4667
Capsicum_annuum	-85.4833	11.4833
Capsicum_annuum	-85.8833	11.5
Capsicum_annuum	-86.1667	11.5333
Capsicum_annuum	-85.6833	11.5333
Capsicum_annuum	-86.2164	11.5664
Capsicum_annuum	-84.4	11.5667
Capsicum_annuum	-83.6611	11.5958
Capsicum_annuum	-85.909	11.6826
Capsicum_annuum	-84.45	11.6833
Capsicum_annuum	-85.9833	11.75
Capsicum_annuum	-85.95	11.7667
Capsicum_annuum	-86.2667	11.7833
Capsicum_annuum	-85.9167	11.7833
Capsicum_annuum	-86.5	11.8
Capsicum_annuum	-86.0333	11.8
Capsicum_annuum	-85.9333	11.8333
Capsicum_annuum	-85.9667	11.85
Capsicum_annuum	-85.95	11.85
Capsicum_annuum	-85.9333	11.85
Capsicum_annuum	-86.5	11.8667
Capsicum_annuum	-86.0667	11.9
Capsicum_annuum	-86.05	11.9
Capsicum_annuum	-85.9167	11.9
Capsicum_annuum	-86.0667	11.9167
Capsicum_annuum	-85.9667	11.9167
Capsicum_annuum	-86.1333	11.9333
Capsicum_annuum	-86.0667	11.9333
Capsicum_annuum	-85.9667	11.9333
Capsicum_annuum	-85.95	11.9333
Capsicum_annuum	-86.3333	11.95
Capsicum_annuum	-84.75	11.95
Capsicum_annuum	-86.1167	11.9667
Capsicum_annuum	-86.5167	11.9833
Capsicum_annuum	-86.1667	11.9833
Capsicum_annuum	-86.1333	11.9833
Capsicum_annuum	-86	11.9833
Capsicum_annuum	-86.6333	12
Capsicum_annuum	-86.3333	12.0167
Capsicum_annuum	-86.5167	12.0333
Capsicum_annuum	-86.2667	12.05
Capsicum_annuum	-86.5083	12.0583
Capsicum_annuum	-86.4333	12.0667
Capsicum_annuum	-86.3667	12.0667
Capsicum_annuum	-86.7167	12.0833
Capsicum_annuum	-86.3167	12.1
Capsicum_annuum	-86.2667	12.1167
Capsicum_annuum	-85.4667	12.1167
Capsicum_annuum	-85.4333	12.1333
Capsicum_annuum	-86.3	12.15
Capsicum_annuum	-85.3167	12.15
Capsicum_annuum	-86.05	12.1667
Capsicum_annuum	-83.0333	12.1667
Capsicum_annuum	-85.85	12.1833
Capsicum_annuum	-85.3667	12.1917
Capsicum_annuum	-86.35	12.2
Capsicum_annuum	-86.1	12.2
Capsicum_annuum	-86.3	12.2333
Capsicum_annuum	-86.3333	12.25
Capsicum_annuum	-86.3	12.25
Capsicum_annuum	-85.2758	12.2596
Capsicum_annuum	-86.3333	12.2667
Capsicum_annuum	-86.3167	12.2667
Capsicum_annuum	-85.3833	12.2667
Capsicum_annuum	-85.3833	12.2833
Capsicum_annuum	-86.3736	12.2875
Capsicum_annuum	-86.7	12.3
Capsicum_annuum	-85.3728	12.3014
Capsicum_annuum	-86.05	12.3167
Capsicum_annuum	-86.05	12.3333
Capsicum_annuum	-86.4833	12.35
Capsicum_annuum	-86.4806	12.35
Capsicum_annuum	-86.4708	12.35
Capsicum_annuum	-86.05	12.35
Capsicum_annuum	-86.4819	12.3528
Capsicum_annuum	-86.475	12.3542
Capsicum_annuum	-87.0167	12.3667
Capsicum_annuum	-86.0667	12.3667
Capsicum_annuum	-85.5167	12.3833
Capsicum_annuum	-86.5167	12.4
Capsicum_annuum	-86.5	12.4
Capsicum_annuum	-86.5386	12.4156
Capsicum_annuum	-86.8833	12.4167
Capsicum_annuum	-86.05	12.4167
Capsicum_annuum	-85.8	12.4167
Capsicum_annuum	-85.75	12.4167
Capsicum_annuum	-86.5667	12.4333
Capsicum_annuum	-86.05	12.4833
Capsicum_annuum	-86.0667	12.5
Capsicum_annuum	-85.5667	12.5167
Capsicum_annuum	-86.4667	12.6
Capsicum_annuum	-86.05	12.6
Capsicum_annuum	-85.9833	12.6
Capsicum_annuum	-85.8333	12.6
Capsicum_annuum	-87.15	12.6167
Capsicum_annuum	-85.7833	12.6333
Capsicum_annuum	-86.95	12.6667
Capsicum_annuum	-85.7167	12.6667
Capsicum_annuum	-87.05	12.7
Capsicum_annuum	-87.0333	12.7
Capsicum_annuum	-86.2667	12.7667
Capsicum_annuum	-86.2667	12.8
Capsicum_annuum	-86.1	12.85
Capsicum_annuum	-86.2167	12.8667
Capsicum_annuum	-86.95	12.875
Capsicum_annuum	-85.95	12.9167
Capsicum_annuum	-86.2167	12.9333
Capsicum_annuum	-86.2667	13
Capsicum_annuum	-87.5	13.0167
Capsicum_annuum	-86.35	13.0167
Capsicum_annuum	-86.3	13.0167
Capsicum_annuum	-86.6167	13.15
Capsicum_annuum	-86.6167	13.1667
Capsicum_annuum	-86.6167	13.1833
Capsicum_annuum	-86.5833	13.1833
Capsicum_annuum	-86.5667	13.1833
Capsicum_annuum	-86.7333	13.2
Capsicum_annuum	-86.6	13.2
Capsicum_annuum	-86.55	13.2
Capsicum_annuum	-86.5167	13.2
Capsicum_annuum	-86.4833	13.2
Capsicum_annuum	-86.3114	13.2092
Capsicum_annuum	-86.3306	13.2119
Capsicum_annuum	-86.3	13.2167
Capsicum_annuum	-86.2361	13.2964
Capsicum_annuum	-86.2344	13.3036
Capsicum_annuum	-87.6225	13.3275
Capsicum_annuum	-86.5333	13.3833
Capsicum_annuum	-86.2617	13.3853
Capsicum_annuum	-86.45	13.4
Capsicum_annuum	-89.05	13.4333
Capsicum_annuum	-86.2403	13.4344
Capsicum_annuum	-89.2667	13.4833
Capsicum_annuum	-89.245	13.4844
Capsicum_annuum	-89.4833	13.5
Capsicum_annuum	-88.0667	13.6
Capsicum_annuum	-88.07	13.6
Capsicum_annuum	-88.6444	13.6025
Capsicum_annuum	-86.4667	13.6167
Capsicum_annuum	-87.9	13.6167
Capsicum_annuum	-86.4167	13.6667
Capsicum_annuum	-86.4833	13.6833
Capsicum_annuum	-86.4	13.6833
Capsicum_annuum	-90.0667	13.8
Capsicum_annuum	-89.9333	13.8167
Capsicum_annuum	-90.0934	13.8555
Capsicum_annuum	-89.9811	13.8586
Capsicum_annuum	-89.5739	13.8658
Capsicum_annuum	-89.05	13.8833
Capsicum_annuum	-90.2942	13.9141
Capsicum_annuum	-90.8128	13.9231
Capsicum_annuum	-87.2181	14.0144
Capsicum_annuum	-87.0469	14.0281
Capsicum_annuum	-87.2092	14.0308
Capsicum_annuum	-87.175	14.0642
Capsicum_annuum	-90.3643	14.0675
Capsicum_annuum	-87.1767	14.0694
Capsicum_annuum	-87.1953	14.0706
Capsicum_annuum	-90.4203	14.0765
Capsicum_annuum	-87.1539	14.0786
Capsicum_annuum	-90.3667	14.0833
Capsicum_annuum	-87.1669	14.085
Capsicum_annuum	-87.1742	14.1089
Capsicum_annuum	-90.8643	14.1801
Capsicum_annuum	-90.4333	14.1833
Capsicum_annuum	-91.3036	14.1845
Capsicum_annuum	-91.4208	14.1889
Capsicum_annuum	-90.8502	14.2025
Capsicum_annuum	-90.6333	14.2167
Capsicum_annuum	-90.1821	14.2251
Capsicum_annuum	-91.4016	14.2251
Capsicum_annuum	-90.2125	14.2542
Capsicum_annuum	-89.8923	14.2701
Capsicum_annuum	-89.8833	14.2833
Capsicum_annuum	-89.8969	14.2835
Capsicum_annuum	-90.3409	14.2971
Capsicum_annuum	-91.56	14.3
Capsicum_annuum	-91.3689	14.3091
Capsicum_annuum	-89.8167	14.3167
Capsicum_annuum	-89.7001	14.3333
Capsicum_annuum	-87.6833	14.3333
Capsicum_annuum	-90.6833	14.4001
Capsicum_annuum	-91.7895	14.4411
Capsicum_annuum	-91.5747	14.4455
Capsicum_annuum	-89.8667	14.5001
Capsicum_annuum	-91.3833	14.5001
Capsicum_annuum	-90.1833	14.5167
Capsicum_annuum	-91.6821	14.5181
Capsicum_annuum	-90.1915	14.5271
Capsicum_annuum	-91.68	14.53
Capsicum_annuum	-91.4156	14.5405
Capsicum_annuum	-91.6166	14.5501
Capsicum_annuum	-91.5833	14.5501
Capsicum_annuum	-89.6833	14.5667
Capsicum_annuum	-91.4623	14.5811
Capsicum_annuum	-86.5853	14.5819
Capsicum_annuum	-91.4501	14.5833
Capsicum_annuum	-91.5833	14.5833
Capsicum_annuum	-91.4529	14.5855
Capsicum_annuum	-90.2667	14.6001
Capsicum_annuum	-91.4296	14.6035
Capsicum_annuum	-90.5009	14.6035
Capsicum_annuum	-90.5283	14.6136
Capsicum_annuum	-90.5133	14.6189
Capsicum_annuum	-89.9833	14.6333
Capsicum_annuum	-89.4333	14.6333
Capsicum_annuum	-91.5141	14.6395
Capsicum_annuum	-89.7264	14.6444
Capsicum_annuum	-91.8286	14.6675
Capsicum_annuum	-89.3501	14.6833
Capsicum_annuum	-89.3456	14.6845
Capsicum_annuum	-91.1121	14.6935
Capsicum_annuum	-91.7501	14.7001
Capsicum_annuum	-91.7335	14.7071
Capsicum_annuum	-92.0333	14.7333
Capsicum_annuum	-90.2241	14.7521
Capsicum_annuum	-86.1347	14.7525
Capsicum_annuum	-87.6044	14.7572
Capsicum_annuum	-89.5374	14.7925
Capsicum_annuum	-89.5467	14.7983
Capsicum_annuum	-89.39	14.8203
Capsicum_annuum	-89.6027	14.8285
Capsicum_annuum	-89.8964	14.8444
Capsicum_annuum	-89.5141	14.8781
Capsicum_annuum	-90.0093	14.9095
Capsicum_annuum	-87.365	14.94
Capsicum_annuum	-89.2833	14.9501
Capsicum_annuum	-89.5281	14.9771
Capsicum_annuum	-87.5758	15.0375
Capsicum_annuum	-87.7594	15.0458
Capsicum_annuum	-85.5586	15.0828
Capsicum_annuum	-90.4951	15.0855
Capsicum_annuum	-89.3501	15.1001
Capsicum_annuum	-90.2439	15.1358
Capsicum_annuum	-87.8833	15.2
Capsicum_annuum	-61.3609	15.2276
Capsicum_annuum	-89.0841	15.2655
Capsicum_annuum	-89.0747	15.2745
Capsicum_annuum	-90.1167	15.2925
Capsicum_annuum	-90.2333	15.3001
Capsicum_annuum	-89.8829	15.3105
Capsicum_annuum	-91.5233	15.3285
Capsicum_annuum	-90.8689	15.3465
Capsicum_annuum	-91.5367	15.3547
Capsicum_annuum	-91.9501	15.3667
Capsicum_annuum	-88.9667	15.3667
Capsicum_annuum	-89.0667	15.4001
Capsicum_annuum	-91.9483	15.4051
Capsicum_annuum	-89.6471	15.4051
Capsicum_annuum	-61.3978	15.41
Capsicum_annuum	-88.8167	15.4667
Capsicum_annuum	-88.0333	15.5
Capsicum_annuum	-91.8596	15.5991
Capsicum_annuum	-88.9904	15.6441
Capsicum_annuum	-89.0006	15.6583
Capsicum_annuum	-91.8036	15.6755
Capsicum_annuum	-88.5975	15.6883
Capsicum_annuum	-91.84	15.76
Capsicum_annuum	-86.5	15.7833
Capsicum_annuum	-87.9686	15.7975
Capsicum_annuum	-85.9167	15.9167
Capsicum_annuum	-91.7864	15.9283
Capsicum_annuum	-90.2501	16.0833
Capsicum_annuum	-89.4577	16.1251
Capsicum_annuum	-88.8333	16.1333
Capsicum_annuum	-89.0175	16.2772
Capsicum_annuum	-89.4222	16.3347
Capsicum_annuum	-86.5333	16.3367
Capsicum_annuum	-89.9875	16.3788
Capsicum_annuum	-90.1833	16.4167
Capsicum_annuum	-89.4751	16.4472
Capsicum_annuum	-89.575	16.4472
Capsicum_annuum	-90.2055	16.4545
Capsicum_annuum	-90.3125	16.5278
Capsicum_annuum	-90.4001	16.5501
Capsicum_annuum	-90.2708	16.6208
Capsicum_annuum	-90.1333	16.6333
Capsicum_annuum	-89.9903	16.6386
Capsicum_annuum	-90.5639	16.6388
Capsicum_annuum	-89.4833	16.6667
Capsicum_annuum	-89.4501	16.6667
Capsicum_annuum	-90.1168	16.7881
Capsicum_annuum	-90.8667	16.8333
Capsicum_annuum	-89.0478	16.8686
Capsicum_annuum	-89.8829	16.9095
Capsicum_annuum	-89.9063	16.9141
Capsicum_annuum	-89.9139	16.9625
Capsicum_annuum	-89.4833	16.9667
Capsicum_annuum	-89.8001	16.9667
Capsicum_annuum	-89.6667	16.9667
Capsicum_annuum	-89.9016	16.9725
Capsicum_annuum	-89.8833	16.9833
Capsicum_annuum	-89.8833	16.9856
Capsicum_annuum	-91.1821	17.1081
Capsicum_annuum	-89.6401	17.1575
Capsicum_annuum	-89.6448	17.1621
Capsicum_annuum	-89.6333	17.1825
Capsicum_annuum	-89.6168	17.2025
Capsicum_annuum	-89.6131	17.225
Capsicum_annuum	-90.7583	17.2278
Capsicum_annuum	-90.8028	17.2305
Capsicum_annuum	-90.35	17.2333
Capsicum_annuum	-89.6121	17.2475
Capsicum_annuum	-89.6425	17.2694
Capsicum_annuum	-89.6336	17.3936
Capsicum_annuum	-90.0467	17.4591
Capsicum_annuum	-89.6	17.5167
Capsicum_annuum	-77.0525	17.8706
Capsicum_annuum	-66.6673	18.03
Capsicum_annuum	-66.6672	18.03
Capsicum_annuum	-66.3742	18.038
Capsicum_annuum	-66.3742	18.0381
Capsicum_annuum	-66.1331	18.0428
Capsicum_annuum	-66.2677	18.0611
Capsicum_annuum	-66.9	18.0667
Capsicum_annuum	-71.65	18.07
Capsicum_annuum	-66.9	18.07
Capsicum_annuum	-67.0518	18.0838
Capsicum_annuum	-67.0517	18.0839
Capsicum_annuum	-66.9089	18.0842
Capsicum_annuum	-66.2311	18.0933
Capsicum_annuum	-66.231	18.0934
Capsicum_annuum	-71.5067	18.0939
Capsicum_annuum	-66.2588	18.1001
Capsicum_annuum	-65.4244	18.1292
Capsicum_annuum	-66.3675	18.1414
Capsicum_annuum	-66.3676	18.1414
Capsicum_annuum	-66.7685	18.1474
Capsicum_annuum	-66.7683	18.1475
Capsicum_annuum	-66.0122	18.149
Capsicum_annuum	-66.0122	18.1492
Capsicum_annuum	-66.091	18.1663
Capsicum_annuum	-66.0911	18.1664
Capsicum_annuum	-66.0469	18.2119
Capsicum_annuum	-66.0469	18.212
Capsicum_annuum	-68.77	18.2583
Capsicum_annuum	-68.7833	18.3181
Capsicum_annuum	-65.2867	18.3197
Capsicum_annuum	-65.7475	18.32
Capsicum_annuum	-68.78	18.325
Capsicum_annuum	-66.8464	18.3275
Capsicum_annuum	-88.42	18.33
Capsicum_annuum	-70.93	18.33
Capsicum_annuum	-68.8118	18.3329
Capsicum_annuum	-64.8333	18.3333
Capsicum_annuum	-88.4167	18.3333
Capsicum_annuum	-64.9094	18.3364
Capsicum_annuum	-70.47	18.35
Capsicum_annuum	-66.1663	18.3563
Capsicum_annuum	-66.1664	18.3564
Capsicum_annuum	-64.7272	18.3583
Capsicum_annuum	-65.7525	18.3842
Capsicum_annuum	-65.7524	18.3842
Capsicum_annuum	-68.85	18.4
Capsicum_annuum	-66.1965	18.4054
Capsicum_annuum	-66.1964	18.4056
Capsicum_annuum	-66.1636	18.4122
Capsicum_annuum	-66.1637	18.4122
Capsicum_annuum	-66.0229	18.4414
Capsicum_annuum	-66.0231	18.4414
Capsicum_annuum	-66.068	18.4488
Capsicum_annuum	-66.0681	18.4489
Capsicum_annuum	-67.1239	18.4631
Capsicum_annuum	-69.9	18.4667
Capsicum_annuum	-72.3333	18.5
Capsicum_annuum	-70.1167	18.5
Capsicum_annuum	-72.33	18.5
Capsicum_annuum	-67.0539	18.5117
Capsicum_annuum	-67.054	18.5118
Capsicum_annuum	-69.8333	18.5167
Capsicum_annuum	-70.5333	18.5347
Capsicum_annuum	-70.53	18.5417
Capsicum_annuum	-68.4833	18.5667
Capsicum_annuum	-68.48	18.57
Capsicum_annuum	-68.57	18.58
Capsicum_annuum	-70.72	18.63
Capsicum_annuum	-70.13	18.68
Capsicum_annuum	-70.4167	19
Capsicum_annuum	-70.27	19.03
Capsicum_annuum	-70.2667	19.0333
Capsicum_annuum	-70.6167	19.1
Capsicum_annuum	-70.62	19.1
Capsicum_annuum	-70.6167	19.25
Capsicum_annuum	-70.625	19.25
Capsicum_annuum	-69.3333	19.2667
Capsicum_annuum	-69.33	19.27
Capsicum_annuum	-70.77	19.38
Capsicum_annuum	-71.1854	19.3814
Capsicum_annuum	-70.6528	19.5972
Capsicum_annuum	-75.7842	20.0894
Capsicum_annuum	-75.7384	20.4418
Capsicum_annuum	-73.666	20.95
Capsicum_annuum	-76.235	21.017
Capsicum_annuum	-78.2167	21.5167
Capsicum_annuum	-77.644	21.7279
Capsicum_annuum	-79.83	21.83
Capsicum_annuum	-80.2831	21.9947
Capsicum_annuum	-80.44	22.144
Capsicum_annuum	-80.6093	22.2745
Capsicum_annuum	-80.8264	22.6711
Capsicum_annuum	-83.1667	22.75
Capsicum_annuum	-83.17	22.75
Capsicum_annuum	-81.3277	22.8563
Capsicum_annuum	-81.5797	22.9147
Capsicum_annuum	-82.3886	22.9286
Capsicum_annuum	-82.3863	22.9739
Capsicum_annuum	-77.2833	25.0333
Capsicum_annuum	-76.7833	25.4333
Capsicum_annuum	-80.2045	25.7501
Capsicum_annuum	-81.6456	25.9248
Capsicum_annuum	-81.7326	26.0243
Capsicum_annuum	-98.1376	26.0784
Capsicum_annuum	-98.2673	26.2052
Capsicum_annuum	-98.2112	26.2316
Capsicum_annuum	-98.1348	26.2915
Capsicum_annuum	-82.2478	26.6994
Capsicum_annuum	-80.183	27.1629
Capsicum_annuum	-80.6751	28.2883
Capsicum_annuum	-81.7942	28.9172
Capsicum_annuum	-83.06	29.0967
Capsicum_annuum	-98.2612	29.2199
Capsicum_annuum	-98.6205	29.3444
Capsicum_annuum	-98.4725	29.4598
Capsicum_annuum	-98.744	29.5523
Capsicum_annuum	-98.1926	29.7312
Capsicum_annuum	-99.2464	29.7966
Capsicum_annuum	-97.7494	30.1634
Capsicum_annuum	-97.6488	30.2142
Capsicum_annuum	-97.8725	30.2274
Capsicum_annuum	-97.6973	30.241
Capsicum_annuum	-97.6977	30.2424
Capsicum_annuum	-97.7756	30.272
Capsicum_annuum	-97.7796	30.285
Capsicum_annuum	-101.981	31.3663
Capsicum_annuum	-111.243	31.9279
