# Supplementary material for: Fluctuation of ecological niches and geographic range shifts along chile pepper's domestication gradient
Source: Ecol Evol. 2023 Nov 28;13(11):e10731. doi: 10.1002/ece3.10731 (PMC10682905; doi:10.1002/ece3.10731)
Supplement: Supplementary file 1 — Appendix S1 [file ECE3-13-e10731-s001.zip › SuppTable_S1.csv]

Supplementary table S1
name	longitude	latitude
WILD	-95.62558333	15.96597222
WILD	-96.44427778	15.71630556
WILD	-97.07630833	15.918225
WILD	-96.90972	15.82052
WILD	-93.91513333	16.26616667
WILD	-106.726	23.954
WILD	-92	17.486589
WILD	-97.81	23.893888
WILD	-105.4323	20.48183
WILD	-109.242	28.5919
WILD	-110.1235	28.538
WILD	-108.7853	27.0053
WILD	-110	23.71597
WILD	-92.2853	14.88992
WILD	-110.002	29.571
WILD	-110.188	28.635
WILD	-99.826	20.91
WILD	-106.057	23.127
WILD	-106.702	24.016
WILD	-107.136	24.791
WILD	-110.351	28.715
WILD	-94.8044	16.54769268
WILD	-99.32583333	21.37361111
WILD	-99.8925	20.82458333
WILD	-96.4382	16
WILD	-96.9765	18
WILD	-94.0147	16.33558333
WILD	-99.3974	21.1601889
WILD	-99.49277778	21.17888889
WILD	-93.24281111	18.183725
WILD	-92.80718862	17.43398615
WILD	-93.30217684	15.71735035
WILD	-93.53006733	15.9315572
WILD	-95.85685359	15.93137358
WILD	-88.481889	21.246389
WILD	-87.63375	20.645
WILD	-89.94502778	18.55947222
WILD	-90.22848056	19.59860278
WILD	-90.11094444	19.99730556
WILD	-89.94311111	20.55675278
WILD	-99.80417	17.4025
WILD	-103.49583	23.3111111
WILD	-105.35556	25.5
WILD	-103.3180675	20.7058426
WILD	-102.3288889	18.5827778
WILD	-97.82972222	23.2233333
WILD	-98.25	25.7833333
WILD	-98.4	25.7
WILD	-99.83805556	25.5955556
WILD	-99.764199	25.042189
WILD	-89.46	18.25
WILD	-99.2	23.63
WILD	-95.65	16.06
WILD	-100.43	20.68
WILD	-99.89	24.67
WILD	-99.93	25.2
WILD	-105.02	19.59
WILD	-96.43	19.55
WILD	-96.9	19.45
WILD	-98.28	21.65
WILD	-89.53	20.17
WILD	-96.62	19.38
WILD	-97.4	20.97
WILD	-96.32	19.23
WILD	-97.43	18.33
WILD	-96.95	17.7
WILD	-96.91	17.65
WILD	-96.9	17.73
WILD	-92.8	18.17
WILD	-108.88	29.53
WILD	-95.37	16.35
WILD	-96.93	17.83
WILD	-92.6333	16.75
WILD	-107.3333	26.5
WILD	-92.0836	15.0511
WILD	-92.4736	15.2042
WILD	-92.8833	15.5083
WILD	-96.1542	15.7333
WILD	-96.1999	15.7811
WILD	-95.9778	15.8417
WILD	-96.0136	15.8736
WILD	-95.9442	15.9183
WILD	-95.4936	15.9894
WILD	-93.3939	16.0425
WILD	-92.4011	16.1075
WILD	-92.07	16.14
WILD	-92.28	16.18
WILD	-94.9819	16.2101
WILD	-93.8589	16.3069
WILD	-92.5631	16.3389
WILD	-92.4399	16.4424
WILD	-94.0883	16.4539
WILD	-92.5	16.4564
WILD	-92.4529	16.5
WILD	-95.4083	16.5083
WILD	-93.65	16.5333
WILD	-93.4775	16.5503
WILD	-93.0756	16.6036
WILD	-92.9141	16.6309
WILD	-93.8104	16.6444
WILD	-91.8394	16.6889
WILD	-95.0397	16.6981
WILD	-95.3508	16.7144
WILD	-93.1149	16.7547
WILD	-93.23	16.79
WILD	-93.0833	16.9
WILD	-93.1311	16.9003
WILD	-93.0171	17.2495
WILD	-91.61	17.26
WILD	-93.0311	17.3983
WILD	-93.3833	17.45
WILD	-96.5	17.75
WILD	-94.1	17.79
WILD	-99.5642	17.798
WILD	-94.96	17.87
WILD	-96.9824	17.9055
WILD	-92.9906	17.9281
WILD	-89.3425	17.9614
WILD	-88.8583	17.9917
WILD	-93.5467	18
WILD	-101.749	18.0329
WILD	-90.9	18.1167
WILD	-94.7225	18.2964
WILD	-96.8231	18.3542
WILD	-88.3039	18.5217
WILD	-95.0719	18.6194
WILD	-96.675	18.675
WILD	-95.9867	18.7254
WILD	-96.2567	18.7633
WILD	-99.2957	18.9914
WILD	-96.2083	19.1639
WILD	-89.6111	19.3292
WILD	-96.7617	19.3317
WILD	-97.6233	19.375
WILD	-96.8917	19.375
WILD	-104.9875	19.3875
WILD	-88.075	19.4083
WILD	-96.675	19.425
WILD	-103.8243	19.4566
WILD	-99.7233	19.4969
WILD	-96.4917	19.525
WILD	-104.4208	19.7578
WILD	-88.76	19.9
WILD	-97.6664	19.9892
WILD	-88.8497	20.0903
WILD	-88.1611	20.1647
WILD	-89.6056	20.1736
WILD	-97.9042	20.2389
WILD	-98.1489	20.2658
WILD	-87.41	20.35
WILD	-88.9169	20.4925
WILD	-101.8028	20.5478
WILD	-97.4328	20.5686
WILD	-89.4692	20.6247
WILD	-97.2064	20.6711
WILD	-88.2625	20.7147
WILD	-87.7347	20.8069
WILD	-88.525	20.8417
WILD	-86.9	20.8417
WILD	-97.6167	20.85
WILD	-89.27	20.87
WILD	-89.5917	21.0917
WILD	-89.7817	21.13
WILD	-89.65	21.19
WILD	-89.675	21.2583
WILD	-99.0781	21.2594
WILD	-99.7186	21.2667
WILD	-98.2694	21.3444
WILD	-98.8588	21.4229
WILD	-88.24	21.53
WILD	-98.9029	21.62
WILD	-99.0484	21.6216
WILD	-98.1086	21.6442
WILD	-98.7779	21.6797
WILD	-99.0917	21.6917
WILD	-98.875	21.9417
WILD	-97.8	22.09
WILD	-100.9828	22.1499
WILD	-98.3319	22.2006
WILD	-105.2667	22.2167
WILD	-98.9628	22.3844
WILD	-99.0833	22.45
WILD	-99.03	22.56
WILD	-102	23
WILD	-106.1423	23.0774
WILD	-98.1667	23.2333
WILD	-106.443	23.299
WILD	-104.5093	23.3027
WILD	-99.275	23.425
WILD	-99.45	23.5333
WILD	-110	23.5667
WILD	-98.5417	23.575
WILD	-99.2483	23.5901
WILD	-98.3	23.8167
WILD	-106.85	23.8457
WILD	-110.1105	23.8943
WILD	-106.6609	24.0961
WILD	-99.7787	25.2185
WILD	-99.9667	25.25
WILD	-100.2705	25.5478
WILD	-111.3167	25.6833
WILD	-100.3545	25.7903
WILD	-108.7611	26.0802
WILD	-108.6183	26.4153
WILD	-109.275	26.5375
WILD	-109.2583	26.625
WILD	-108.6606	26.9797
WILD	-109	27.05
WILD	-109.7911	27.0831
WILD	-100.9064	27.0914
WILD	-99.4781	27.2334
WILD	-108.91	27.33
WILD	-108.2397	27.6619
WILD	-109.2439	27.8283
WILD	-101.4939	27.9775
WILD	-107.1124	28.2724
WILD	-102.0425	28.2831
WILD	-102.0594	28.5581
WILD	-109.6533	28.9728
WILD	-110.8333	29.3333
WILD	-110.3876	29.4271
WILD	-109.1639	29.4495
WILD	-109.669	29.4637
WILD	-110.425	29.5583
WILD	-109.2986	29.8236
WILD	-110.4244	29.9167
WILD	-109.2286	29.9336
WILD	-111.2	30.25
WILD	-111.1342	31.2225
WILD	-110.9883	31.2495
WILD	-99.7269444	25.7108333
WILD	-89.7569444	19.9958333
WILD	-92.1111111	16.9583333
WILD	-93.1805556	16.7583333
WILD	-95.3077778	16.3811111
WILD	-95.0680556	16.2133333
WILD	-109.2880556	30.5836111
WILD	-109.2580556	30.6502778
WILD	-95.0036111	16.6522222
WILD	-105.044849	19.488242
WILD	-92.3622222	16.1333333
WILD	-87.9802	19.6078
WILD	-104.0138889	19.9277778
WILD	-104.2044444	19.8130556
WILD	-104.3363889	19.7013889
WILD	-107.6788889	27.0930556
WILD	-89.5897222	18.5294444
WILD	-92.48333	14.916666
WILD	-94.965167	16.622417
WILD	-89.433333	19.7
WILD	-92.210278	16.097778
WILD	-92.833333	18.416667
WILD	-109.653333	28.866667
WILD	-92.933333	17.833333
WILD	-94.830722	16.630722
WILD	-89.361667	18.625
WILD	-90.936111	18.541667
WILD	-109.35	28.4666667
WILD	-109.2397222	29.0597222
WILD	-108.54361	27.40028
WILD	-107.55	25.3633333
WILD	-105.0816667	19.53
WILD	-104.7860556	19.5668889
WILD	-99.87555	24.933479
WILD	-99.8166833	24.6210972
WILD	-99.7583333	24.525
WILD	-99.6883333	21.5466667
WILD	-99.6216667	25.6866667
WILD	-99.6083333	22.9416667
WILD	-99.56	25.12
WILD	-99	23.3666667
WILD	-98.7047222	24.045
WILD	-98.2083333	22.175
WILD	-98.06	23.4588889
WILD	-96.9977778	18.8969444
WILD	-96.8083333	19.4083333
WILD	-96.76	19.28
WILD	-96.58	19.22
WILD	-96.3688889	19.2402778
WILD	-95.05	18.57
WILD	-94.8847222	18.2722222
WILD	-94.63	17.3
WILD	-94.5022222	17.2686111
WILD	-93.3955556	18.2122222
WILD	-93.3449291	16.7516613
WILD	-92.0283	15.6829
WILD	-91.0227778	17.8152778
WILD	-90.2666666	20.7666666
WILD	-89.575	20.2416666
WILD	-89.02	20.93
WILD	-88.3805556	20.725
WILD	-88.1514988	20.5864738
WILD	-87.7194444	20.5111111
WILD	-87.5730556	20.3469444
WILD	-87.336485	20.3701008
WILD	-100.232068	17.401841
WILD	-99.583	17.117
WILD	-99.6119	17.82528
WILD	-104.97111	19.46778
WILD	-103.51196	18.590205
WILD	-102.738172	18.076951
WILD	-101.796146	17.983193
SEMIWILD	-89.4469	20.812809
SEMIWILD	-96.059	15.81583333
SEMIWILD	-96.44316667	15.71683333
SEMIWILD	-95.15744444	16.40077778
SEMIWILD	-95.88925	16.01546667
SEMIWILD	-95.76506111	16.58788889
SEMIWILD	-87.6319	20.6458603
SEMIWILD	-87.459	20.21106895
SEMIWILD	-88.4451	19.94551784
SEMIWILD	-89.9212	18.53928525
SEMIWILD	-89.9116	20.56935895
SEMIWILD	-89.7277	20.48877788
SEMIWILD	-89.4339	20.31123872
SEMIWILD	-97.21540556	19.90883611
SEMIWILD	-110.126	29.528
SEMIWILD	-106.726	23.954
SEMIWILD	-93	17.958802
SEMIWILD	-93.4557	16.7574722
SEMIWILD	-97	19.519918
SEMIWILD	-105.447	20.487
SEMIWILD	-106.448	23.391
SEMIWILD	-99.80888889	20.91805556
SEMIWILD	-95.0317	16.42552002
SEMIWILD	-96.4879	16
SEMIWILD	-94.8044	16.54769268
SEMIWILD	-95.8134	15.91909
SEMIWILD	-96.9219	15.78556
SEMIWILD	-97.154	19.908
SEMIWILD	-94.0147	16.33558333
SEMIWILD	-99.25735833	21.25004444
SEMIWILD	-99.8928	20.8554463
SEMIWILD	-93.01124303	18.17135647
SEMIWILD	-92.26312716	17.70290358
SEMIWILD	-92.82909128	17.59344994
SEMIWILD	-92.80718862	17.43398615
SEMIWILD	-92.41731363	16.91508285
SEMIWILD	-93.72255424	15.99535748
SEMIWILD	-95.90615106	16.50153103
SEMIWILD	-88.481889	21.246389
SEMIWILD	-88.27263889	21.2915
SEMIWILD	-87.59588889	20.69366667
SEMIWILD	-88.93705	18.45946667
SEMIWILD	-89.44358333	18.51011111
SEMIWILD	-89.29158333	18.81252778
SEMIWILD	-89.435	18.09508333
SEMIWILD	-89.45561111	18.22105556
SEMIWILD	-90.11752778	19.48494444
SEMIWILD	-89.73888889	19.45783333
SEMIWILD	-89.83938889	19.74038889
SEMIWILD	-98.593	23.57702778
SEMIWILD	-97.839194	19.829972
SEMIWILD	-96.4895	15.81497222
SEMIWILD	-99.628	22.979
SEMIWILD	-100.244	22.449
SEMIWILD	-106.702	24.016
SEMIWILD	-107.136	24.791
SEMIWILD	-102.291721	18.351985
SEMIWILD	-102.190833	19.002222
SEMIWILD	-87.9360261	20.6564494
SEMIWILD	-89.0227126	20.9299997
SEMIWILD	-88.3923946	18.6782919
SEMIWILD	-87.485158	21.1049855
SEMIWILD	-90.2138887	20.6430554
SEMIWILD	-96.034393	18.1810699
SEMIWILD	-99.0200231	18.51048
SEMIWILD	-99.0930528	18.9848015
SEMIWILD	-96.784871	17.1638551
SEMIWILD	-96.7788461	16.9914845
SEMIWILD	-96.301011	16.9146182
SEMIWILD	-96.7733333	16.8733333
SEMIWILD	-99.883352	18.316946
SEMIWILD	-99.3719444	18.3280556
SEMIWILD	-103.1846016	20.3051576
SEMIWILD	-87.5758333	20.3502777
SEMIWILD	-89.5982084	21.0987252
SEMIWILD	-88.9572221	20.9397221
SEMIWILD	-97.2819401	20.83528
SEMIWILD	-96.75556	19.4416699
SEMIWILD	-96.9101806	19.5437751
SEMIWILD	-95.2087625	16.1842839
SEMIWILD	-96.1561301	17.9552317
SEMIWILD	-95.24233	16.3226994
SEMIWILD	-101.525	17.7
SEMIWILD	-100.683788	18.334184
SEMIWILD	-104.235506	20.060413
SEMIWILD	-103.955593	20.376415
LANDRACE	-96.5963	16.99959
LANDRACE	-89.4469	20.812809
LANDRACE	-98.07655556	16.2815
LANDRACE	-96.059	15.81583333
LANDRACE	-95.81311111	15.91888889
LANDRACE	-89.0929	21.18117
LANDRACE	-96.03184722	16.25216667
LANDRACE	-96.43761111	15.7185
LANDRACE	-96.66480556	16.73175
LANDRACE	-96.81997222	16.94122222
LANDRACE	-97.06018056	18.02927778
LANDRACE	-89.3895	20.38226
LANDRACE	-96.71675	16.54888889
LANDRACE	-96.47830556	15.82519444
LANDRACE	-96.54445	15.75060556
LANDRACE	-95.15744444	16.40077778
LANDRACE	-95.75277778	15.93340278
LANDRACE	-96.87645889	15.78892
LANDRACE	-96.90972	15.82052
LANDRACE	-95.53306944	15.97413611
LANDRACE	-96.78578611	16.07563889
LANDRACE	-96.7741	17.21792
LANDRACE	-96.93655	17.70738333
LANDRACE	-96.96132222	17.80021944
LANDRACE	-94.98216667	16.210225
LANDRACE	-96.78394444	16.22091111
LANDRACE	-96.87486111	16.79128889
LANDRACE	-96.84630556	16.64023056
LANDRACE	-96.61811667	16.18491389
LANDRACE	-96.7313	16.94828
LANDRACE	-96.77919444	16.87155556
LANDRACE	-93.89850833	16.23581944
LANDRACE	-95.88925	16.01546667
LANDRACE	-94.0147	16.33558333
LANDRACE	-92.6316	16.73806667
LANDRACE	-95.76506111	16.58788889
LANDRACE	-102.0207778	21.68055556
LANDRACE	-101.6757	21.8795498
LANDRACE	-101.1123333	22.93345278
LANDRACE	-102.3443	23.2907958
LANDRACE	-102.4618	23.5047522
LANDRACE	-102.1347	22.6384904
LANDRACE	-89.2795	21.23360899
LANDRACE	-89.0143	21.26214209
LANDRACE	-88.1088	20.70200184
LANDRACE	-89.4002	18.50941241
LANDRACE	-89.9158	20.56982805
LANDRACE	-89.7277	20.48877788
LANDRACE	-93.5132	16.713
LANDRACE	-99.32583333	21.37361111
LANDRACE	-96.4859	15.77524
LANDRACE	-99.25735833	21.25004444
LANDRACE	-99.8928	20.8554463
LANDRACE	-100.4388889	21.07583333
LANDRACE	-93.01124303	18.17135647
LANDRACE	-93.24281111	18.183725
LANDRACE	-92.82909128	17.59344994
LANDRACE	-92.80718862	17.43398615
LANDRACE	-92.71378333	17.14079444
LANDRACE	-92.42921111	16.53110278
LANDRACE	-92.41731363	16.91508285
LANDRACE	-95.90615106	16.50153103
LANDRACE	-88.481889	21.246389
LANDRACE	-87.63375	20.645
LANDRACE	-87.59588889	20.69366667
LANDRACE	-88.93705	18.45946667
LANDRACE	-89.29158333	18.81252778
LANDRACE	-89.435	18.09508333
LANDRACE	-90.11752778	19.48494444
LANDRACE	-99.04705	19.26279
LANDRACE	-96.96548299	17.96097103
LANDRACE	-102.3037	19.95059
LANDRACE	-99.5586134	18.1002568
LANDRACE	-95.61269444	15.97925
LANDRACE	-88.0394	20.79321005
LANDRACE	-88.2656	19.72006453
LANDRACE	-88.4433	19.94398987
LANDRACE	-89.4354	20.31249084
LANDRACE	-97.92541667	16.32988889
LANDRACE	-100.398167	19.344335
LANDRACE	-98.668484	17.245715
LANDRACE	-100.374	19.421
LANDRACE	-92.8758767	15.4084065
LANDRACE	-97.7596884	16.1802554
LANDRACE	-96.0762642	16.4267226
LANDRACE	-97.9443261	16.1863702
LANDRACE	-97.5079618	16.2836049
LANDRACE	-95.7711997	16.2346812
LANDRACE	-98.0609953	16.2253253
LANDRACE	-95.6408674	16.3722104
LANDRACE	-97.8708357	16.4188923
LANDRACE	-91.5037901	16.8347215
LANDRACE	-93.3243318	16.3470295
LANDRACE	-90.7374558	16.2251297
LANDRACE	-98.2054703	16.479161
LANDRACE	-98.2628772	16.5356258
LANDRACE	-98.9803084	16.6119968
LANDRACE	-98.4259505	16.607638
LANDRACE	-96.0209585	16.5853247
LANDRACE	-95.0027156	16.6156581
LANDRACE	-97.9356877	16.7982038
LANDRACE	-95.6336001	16.6100225
LANDRACE	-99.1488222	16.7006877
LANDRACE	-99.6800864	16.9647378
LANDRACE	-99.3776938	16.8207071
LANDRACE	-95.8948118	16.7760262
LANDRACE	-98.2609414	17.008745
LANDRACE	-100.0892707	17.0474909
LANDRACE	-99.473691	17.1272627
LANDRACE	-95.843303	17.0382001
LANDRACE	-100.3734875	17.1963708
LANDRACE	-95.9188335	17.0894814
LANDRACE	-100.7921842	17.243301
LANDRACE	-96.1984938	17.1572263
LANDRACE	-96.1510044	17.2517654
LANDRACE	-95.4481796	17.3675809
LANDRACE	-96.2204052	17.2773703
LANDRACE	-94.4604702	17.2759901
LANDRACE	-101.2700525	17.5596379
LANDRACE	-96.3808219	17.3871931
LANDRACE	-96.1781739	17.4414621
LANDRACE	-92.2074244	17.4278596
LANDRACE	-95.525877	17.4716119
LANDRACE	-101.4824322	17.7208063
LANDRACE	-95.7675224	17.5020686
LANDRACE	-95.6774542	17.6127341
LANDRACE	-98.6531512	17.7388865
LANDRACE	-93.8551729	17.6575452
LANDRACE	-98.0287557	17.6874535
LANDRACE	-98.9875078	17.7598503
LANDRACE	-95.1495496	17.8092183
LANDRACE	-95.0151176	17.7481481
LANDRACE	-95.9476803	17.6742521
LANDRACE	-91.4207554	17.5118021
LANDRACE	-95.633857	17.7807089
LANDRACE	-98.7269456	17.8549331
LANDRACE	-96.265625	17.689202
LANDRACE	-96.2993255	17.8088799
LANDRACE	-98.4633427	17.9202437
LANDRACE	-99.0529629	17.9947536
LANDRACE	-95.3553906	18.0027312
LANDRACE	-96.1838052	17.8860329
LANDRACE	-94.7553952	17.9136126
LANDRACE	-96.5388993	17.9013702
LANDRACE	-101.8312869	17.9289122
LANDRACE	-101.6157251	18.2394767
LANDRACE	-91.4699695	17.8171105
LANDRACE	-99.106655	18.1265789
LANDRACE	-95.0169459	18.0580579
LANDRACE	-91.9946936	17.5902641
LANDRACE	-95.5555525	18.087221
LANDRACE	-96.5376513	18.0637098
LANDRACE	-96.3599907	18.0795971
LANDRACE	-95.1637366	18.1812636
LANDRACE	-91.9045182	17.906516
LANDRACE	-90.7696842	17.9859763
LANDRACE	-94.7946723	18.1390481
LANDRACE	-91.4356898	18.3190922
LANDRACE	-97.0322423	18.3540256
LANDRACE	-89.4041091	18.1772078
LANDRACE	-96.8250409	18.370342
LANDRACE	-95.2530995	18.3888276
LANDRACE	-93.2493371	18.0897954
LANDRACE	-99.4322797	18.475878
LANDRACE	-99.5907186	18.5357633
LANDRACE	-101.0027576	18.6236469
LANDRACE	-88.6699924	18.3845302
LANDRACE	-99.9547168	18.6911219
LANDRACE	-99.4324218	18.6847002
LANDRACE	-101.4639623	18.9724083
LANDRACE	-99.3362942	18.7746326
LANDRACE	-99.5456734	18.8104814
LANDRACE	-96.1428428	18.7910244
LANDRACE	-101.0345814	18.9427413
LANDRACE	-90.9429165	18.5998699
LANDRACE	-102.1837951	19.156632
LANDRACE	-96.3939917	18.8845778
LANDRACE	-98.6052649	18.8958362
LANDRACE	-98.7216539	18.876757
LANDRACE	-96.558263	19.005425
LANDRACE	-96.4389822	19.0506187
LANDRACE	-101.4718871	19.2757605
LANDRACE	-96.260388	19.0101633
LANDRACE	-96.3374829	19.0955908
LANDRACE	-96.827533	19.1541028
LANDRACE	-98.4861286	19.2015854
LANDRACE	-97.0782902	19.2025575
LANDRACE	-99.0901397	19.2333195
LANDRACE	-88.4850354	18.916357
LANDRACE	-96.570554	19.2917904
LANDRACE	-97.2114485	19.2648057
LANDRACE	-97.1082961	19.2530093
LANDRACE	-98.89087	18.9341723
LANDRACE	-100.9125331	19.4617126
LANDRACE	-96.6763973	19.6540268
LANDRACE	-97.9346156	19.7730143
LANDRACE	-97.802385	19.8208069
LANDRACE	-97.6494392	19.8333144
LANDRACE	-96.9125127	19.9926256
LANDRACE	-98.002275	19.9587475
LANDRACE	-97.798908	19.9134487
LANDRACE	-97.6480896	19.9492298
LANDRACE	-97.8430354	19.9493528
LANDRACE	-97.5800255	19.8431144
LANDRACE	-96.7580529	19.9228319
LANDRACE	-97.8099831	20.0047947
LANDRACE	-97.7977794	20.0554483
LANDRACE	-98.0459926	20.1601174
LANDRACE	-97.9598187	20.0909382
LANDRACE	-97.9112031	20.1654303
LANDRACE	-97.8352615	20.137593
LANDRACE	-97.7462321	20.0461184
LANDRACE	-97.6275324	20.0124186
LANDRACE	-97.7803955	20.2067768
LANDRACE	-98.1029554	20.2470264
LANDRACE	-97.6890089	20.0091116
LANDRACE	-97.5478878	20.2128472
LANDRACE	-97.6506067	20.3389814
LANDRACE	-97.4970772	20.2792334
LANDRACE	-97.2774936	20.4000865
LANDRACE	-98.1365312	20.2935464
LANDRACE	-88.8411034	20.0885817
LANDRACE	-98.5889045	20.6344308
LANDRACE	-88.5199466	20.2763379
LANDRACE	-98.9704141	20.8776059
LANDRACE	-98.4263077	20.7793646
LANDRACE	-98.5183577	20.7884711
LANDRACE	-98.6693629	20.7870739
LANDRACE	-88.9340514	20.2282257
LANDRACE	-98.8569456	20.7768159
LANDRACE	-98.7768755	20.8630817
LANDRACE	-98.8566669	20.8383129
LANDRACE	-88.7445552	20.4137872
LANDRACE	-98.7185206	20.9859925
LANDRACE	-88.5524301	20.5001345
LANDRACE	-88.1481791	20.3604174
LANDRACE	-88.3580341	20.3434904
LANDRACE	-89.0685267	20.3886784
LANDRACE	-98.5406796	20.9063469
LANDRACE	-98.6152951	21.0505082
LANDRACE	-88.4558245	20.4630044
LANDRACE	-98.8398717	21.0699225
LANDRACE	-99.0736569	21.0734837
LANDRACE	-88.1066907	20.5877088
LANDRACE	-88.9332403	20.6122663
LANDRACE	-88.4348364	20.5792651
LANDRACE	-102.6832101	21.1616521
LANDRACE	-88.3573659	20.5810691
LANDRACE	-87.8318973	20.759679
LANDRACE	-98.3413841	21.2027948
LANDRACE	-97.4578947	21.191895
LANDRACE	-88.4868774	20.7370953
LANDRACE	-98.4005754	21.2948868
LANDRACE	-98.2285029	21.364192
LANDRACE	-98.0339735	21.2405627
LANDRACE	-97.7676341	22.0245484
LANDRACE	-97.8005631	22.1594814
LANDRACE	-106.3634197	23.3982446
LANDRACE	-104.5875666	25.2393357
LANDRACE	-98.4893538	16.7043439
LANDRACE	-92.3279524	17.8127747
LANDRACE	-95.8788219	18.0451754
LANDRACE	-96.1232566	18.0610755
LANDRACE	-93.1089786	18.1853346
LANDRACE	-92.7865345	18.4830412
LANDRACE	-96.6646703	20.0676057
LANDRACE	-96.7903901	20.102345
LANDRACE	-97.0486582	20.3788739
LANDRACE	-97.1363597	20.4380063
LANDRACE	-97.2991402	20.6927176
LANDRACE	-95.7026694	18.1159438
LANDRACE	-91.7670161	17.6134701
LANDRACE	-93.0640241	17.9615662
LANDRACE	-96.1424834	17.9588522
LANDRACE	-96.5696114	18.1168727
LANDRACE	-96.7829153	19.8758229
LANDRACE	-96.6916852	19.7961226
COMMERCIAL	-97.06019444	18.02927778
COMMERCIAL	-116.2348	31.93293288
COMMERCIAL	-106.702	24.016
COMMERCIAL	-97.921894	19.806072
COMMERCIAL	-88.2088	19.62854585
COMMERCIAL	-102.125648	21.6167825
COMMERCIAL	-102.405232	21.628676
COMMERCIAL	-102.47515	21.6038296
COMMERCIAL	-102.295189	21.6354618
COMMERCIAL	-102.173536	21.7375793
COMMERCIAL	-102.412203	21.7306788
COMMERCIAL	-102.559819	21.7623748
COMMERCIAL	-102.127331	21.7812678
COMMERCIAL	-102.468859	21.8108787
COMMERCIAL	-102.48915	21.9286896
COMMERCIAL	-102.436791	21.6752596
COMMERCIAL	-102.322549	21.7256813
COMMERCIAL	-102.383334	21.7988642
COMMERCIAL	-102.30456	21.7957194
COMMERCIAL	-102.27052	21.8379225
COMMERCIAL	-102.543368	21.8548892
COMMERCIAL	-102.388294	21.8632066
COMMERCIAL	-102.496671	21.8677552
COMMERCIAL	-102.060244	21.7397938
COMMERCIAL	-102.20926	22.033355
COMMERCIAL	-102.245497	22.16548
COMMERCIAL	-102.311144	22.0742307
COMMERCIAL	-102.116527	22.0862142
COMMERCIAL	-102.193295	22.1390394
COMMERCIAL	-101.991349	22.1228991
COMMERCIAL	-101.981122	22.0273385
COMMERCIAL	-101.992309	22.071412
COMMERCIAL	-101.996948	22.206567
COMMERCIAL	-102.701683	21.8975505
COMMERCIAL	-102.877214	22.0814817
COMMERCIAL	-102.805612	21.7931258
COMMERCIAL	-102.891447	21.9311589
COMMERCIAL	-102.853732	21.7206015
COMMERCIAL	-102.741861	21.9386868
COMMERCIAL	-102.724569	21.8565202
COMMERCIAL	-102.282863	22.4610324
COMMERCIAL	-115.007831	29.953728
COMMERCIAL	-115.750093	30.0419955
COMMERCIAL	-115.630135	30.0877472
COMMERCIAL	-115.68287	30.0711461
COMMERCIAL	-115.620896	30.1336192
COMMERCIAL	-115.563248	30.1366888
COMMERCIAL	-115.836841	30.3647689
COMMERCIAL	-115.794227	30.3980031
COMMERCIAL	-115.868586	30.4079834
COMMERCIAL	-115.804838	30.4670814
COMMERCIAL	-115.875641	30.5761076
COMMERCIAL	-115.936455	30.5736334
COMMERCIAL	-115.588221	31.339438
COMMERCIAL	-115.640389	31.368157
COMMERCIAL	-115.80179	31.5483387
COMMERCIAL	-115.355653	31.8123123
COMMERCIAL	-115.01183	31.9960605
COMMERCIAL	-115.007365	32.0588182
COMMERCIAL	-115.069265	32.0822472
COMMERCIAL	-115.104448	32.1207996
COMMERCIAL	-115.282017	32.1715129
COMMERCIAL	-115.305812	32.4285986
COMMERCIAL	-115.091971	32.6717639
COMMERCIAL	-115.005504	32.6916759
COMMERCIAL	-115.109659	29.9609446
COMMERCIAL	-115.72621	31.3612333
COMMERCIAL	-115.198589	32.4107583
COMMERCIAL	-115.068819	32.1622304
COMMERCIAL	-115.418469	32.5807831
COMMERCIAL	-115.492595	32.5841369
COMMERCIAL	-114.848018	32.6384974
COMMERCIAL	-115.123612	32.6232497
COMMERCIAL	-115.532717	32.6183121
COMMERCIAL	-115.37425	32.6419566
COMMERCIAL	-115.153281	32.4739501
COMMERCIAL	-115.872141	31.6016646
COMMERCIAL	-115.176473	32.1585886
COMMERCIAL	-115.170574	32.2166596
COMMERCIAL	-115.727368	32.2154294
COMMERCIAL	-114.987199	32.3857381
COMMERCIAL	-115.065641	32.3930507
COMMERCIAL	-114.968685	32.4349554
COMMERCIAL	-115.052659	32.4656293
COMMERCIAL	-115.267676	32.5334137
COMMERCIAL	-115.258483	32.5836508
COMMERCIAL	-114.910831	32.6377519
COMMERCIAL	-114.782791	32.6765556
COMMERCIAL	-116.840911	32.0977416
COMMERCIAL	-116.909612	32.2387362
COMMERCIAL	-117.012791	32.3344989
COMMERCIAL	-117.045265	32.4138565
COMMERCIAL	-115.936948	30.7691683
COMMERCIAL	-115.992268	30.7602696
COMMERCIAL	-116.029411	30.8105232
COMMERCIAL	-116.172498	30.8888786
COMMERCIAL	-116.112287	30.8972448
COMMERCIAL	-115.941842	30.9393974
COMMERCIAL	-116.21	30.9365712
COMMERCIAL	-116.152991	30.9400429
COMMERCIAL	-116.031472	30.9565824
COMMERCIAL	-116.061916	31.0483554
COMMERCIAL	-116.203079	30.9860434
COMMERCIAL	-116.196324	31.0679726
COMMERCIAL	-116.268133	31.0436405
COMMERCIAL	-116.167197	31.1064931
COMMERCIAL	-116.286956	31.1033087
COMMERCIAL	-116.194211	31.1745998
COMMERCIAL	-116.207313	31.3550118
COMMERCIAL	-116.069783	31.7323196
COMMERCIAL	-116.549871	31.7237803
COMMERCIAL	-116.194792	31.833916
COMMERCIAL	-116.761828	32.0028142
COMMERCIAL	-116.429989	32.1747542
COMMERCIAL	-116.088432	31.1006259
COMMERCIAL	-116.050009	31.2712698
COMMERCIAL	-116.35965	31.2519888
COMMERCIAL	-116.080456	31.3355478
COMMERCIAL	-116.306198	31.3106269
COMMERCIAL	-116.206973	31.2695045
COMMERCIAL	-116.616647	31.5498338
COMMERCIAL	-116.427496	31.5680113
COMMERCIAL	-116.681625	31.9168968
COMMERCIAL	-116.534379	32.1127925
COMMERCIAL	-113.945829	28.2682095
COMMERCIAL	-114.032794	28.3031062
COMMERCIAL	-116.121904	31.2397965
COMMERCIAL	-116.444388	31.6432808
COMMERCIAL	-116.236018	31.876371
COMMERCIAL	-116.620229	32.0490163
COMMERCIAL	-111.228341	24.3093236
COMMERCIAL	-111.163229	24.3210089
COMMERCIAL	-111.119162	24.3418317
COMMERCIAL	-111.100036	24.3914061
COMMERCIAL	-111.089661	24.4380383
COMMERCIAL	-111.145661	24.4429028
COMMERCIAL	-111.203018	24.3899967
COMMERCIAL	-111.124368	24.5626462
COMMERCIAL	-111.47784	24.5447634
COMMERCIAL	-111.293679	24.5985765
COMMERCIAL	-111.162469	24.7159144
COMMERCIAL	-111.639524	24.7752145
COMMERCIAL	-111.687745	24.8203206
COMMERCIAL	-111.761571	24.9344612
COMMERCIAL	-111.374553	24.97197
COMMERCIAL	-111.575462	25.0176146
COMMERCIAL	-111.903016	25.0168077
COMMERCIAL	-111.819563	25.0453832
COMMERCIAL	-111.32252	25.0937726
COMMERCIAL	-111.870269	25.0934569
COMMERCIAL	-111.535813	25.0969926
COMMERCIAL	-111.525998	25.1563281
COMMERCIAL	-111.623849	25.2526059
COMMERCIAL	-111.92904	25.2605436
COMMERCIAL	-111.630035	25.3379859
COMMERCIAL	-111.90729	25.381426
COMMERCIAL	-111.746053	25.4127084
COMMERCIAL	-111.885545	25.4278975
COMMERCIAL	-111.954267	25.4558951
COMMERCIAL	-111.867167	25.523258
COMMERCIAL	-112.005178	25.7524301
COMMERCIAL	-111.550403	25.8529065
COMMERCIAL	-112.084129	25.9965537
COMMERCIAL	-112.264467	26.1194159
COMMERCIAL	-111.425329	26.2048076
COMMERCIAL	-111.49835	26.2285968
COMMERCIAL	-111.531975	26.272221
COMMERCIAL	-112.125467	26.0532887
COMMERCIAL	-112.05619	26.2010661
COMMERCIAL	-111.666307	24.8977863
COMMERCIAL	-111.803968	24.9618313
COMMERCIAL	-111.85416	24.992166
COMMERCIAL	-111.665174	25.0086009
COMMERCIAL	-111.885062	25.1483719
COMMERCIAL	-111.650214	25.1682522
COMMERCIAL	-111.797546	25.2283573
COMMERCIAL	-111.864282	25.2577975
COMMERCIAL	-111.825971	25.3920954
COMMERCIAL	-111.743693	25.1853092
COMMERCIAL	-111.984422	25.6995312
COMMERCIAL	-112.045207	25.7959694
COMMERCIAL	-112.047708	26.8961829
COMMERCIAL	-112.049279	27.0304005
COMMERCIAL	-113.332876	27.3298281
COMMERCIAL	-113.221637	27.3614487
COMMERCIAL	-113.300293	27.4754909
COMMERCIAL	-113.385482	27.532284
COMMERCIAL	-113.389786	27.6069957
COMMERCIAL	-113.414029	27.6593927
COMMERCIAL	-113.471187	27.6697326
COMMERCIAL	-113.476716	27.746179
COMMERCIAL	-113.572134	27.7642655
COMMERCIAL	-113.365035	27.799156
COMMERCIAL	-113.264633	27.8328816
COMMERCIAL	-113.679085	27.8326651
COMMERCIAL	-112.232065	27.0636853
COMMERCIAL	-112.218507	27.2212059
COMMERCIAL	-112.780601	27.341811
COMMERCIAL	-113.458054	27.6199058
COMMERCIAL	-112.049719	26.845141
COMMERCIAL	-113.328872	27.5213388
COMMERCIAL	-113.556555	27.5473962
COMMERCIAL	-113.59767	27.6592639
COMMERCIAL	-113.76928	27.8881005
COMMERCIAL	-112.902011	27.2877316
COMMERCIAL	-109.729327	23.1645099
COMMERCIAL	-109.686424	23.1908039
COMMERCIAL	-110.021191	23.2245903
COMMERCIAL	-110.114405	23.2293461
COMMERCIAL	-109.775944	23.2708612
COMMERCIAL	-110.151735	23.2710815
COMMERCIAL	-109.81037	23.3347092
COMMERCIAL	-109.701373	23.337228
COMMERCIAL	-109.769429	23.3658572
COMMERCIAL	-109.679932	23.4343326
COMMERCIAL	-109.792356	23.4460247
COMMERCIAL	-109.702077	23.5011064
COMMERCIAL	-110.258989	23.5072095
COMMERCIAL	-110.203225	23.4913458
COMMERCIAL	-110.144347	23.5466768
COMMERCIAL	-110.299244	23.5391621
COMMERCIAL	-110.366404	23.6006035
COMMERCIAL	-110.235762	23.6969403
COMMERCIAL	-110.454065	23.7017794
COMMERCIAL	-110.357312	23.7441621
COMMERCIAL	-110.269834	23.7507296
COMMERCIAL	-110.794251	23.9021229
COMMERCIAL	-109.984945	23.9456915
COMMERCIAL	-110.713663	23.9268735
COMMERCIAL	-110.749502	23.9605657
COMMERCIAL	-110.395377	24.0212335
COMMERCIAL	-110.824659	24.0038151
COMMERCIAL	-110.434492	24.0796348
COMMERCIAL	-110.533586	24.1562903
COMMERCIAL	-110.176646	23.3653043
COMMERCIAL	-110.152996	23.4172317
COMMERCIAL	-110.10287	23.7431253
COMMERCIAL	-109.701711	23.1141701
COMMERCIAL	-110.243671	23.4522836
COMMERCIAL	-110.253212	23.6249109
COMMERCIAL	-110.286784	23.6619114
COMMERCIAL	-110.297386	23.7903106
COMMERCIAL	-110.254701	23.9315046
COMMERCIAL	-109.923541	23.9614124
COMMERCIAL	-109.996252	24.0173392
COMMERCIAL	-110.382138	24.0648677
COMMERCIAL	-110.318317	24.1029924
COMMERCIAL	-110.097067	23.0543178
COMMERCIAL	-109.683554	23.2616536
COMMERCIAL	-109.569712	23.5831086
COMMERCIAL	-109.637922	23.5604977
COMMERCIAL	-109.655049	23.6236981
COMMERCIAL	-109.688712	23.0684496
COMMERCIAL	-89.937038	20.0696278
COMMERCIAL	-89.9380616	20.1148419
COMMERCIAL	-89.9501977	20.2529674
COMMERCIAL	-89.9158487	20.3157897
COMMERCIAL	-89.870488	20.3465721
COMMERCIAL	-89.9203849	20.3758735
COMMERCIAL	-89.9768056	20.4451526
COMMERCIAL	-90.0678115	20.5482312
COMMERCIAL	-90.0013392	20.1268356
COMMERCIAL	-90.1184653	20.1878046
COMMERCIAL	-90.0184046	20.2066623
COMMERCIAL	-90.0602537	20.2805412
COMMERCIAL	-89.955277	20.3429217
COMMERCIAL	-90.1280258	20.3978254
COMMERCIAL	-89.8094428	20.4093254
COMMERCIAL	-90.1417013	20.1233508
COMMERCIAL	-90.1418262	20.3078753
COMMERCIAL	-90.0344086	20.4124366
COMMERCIAL	-90.0928445	20.4351125
COMMERCIAL	-90.0185988	20.485652
COMMERCIAL	-89.8612409	19.2493305
COMMERCIAL	-90.0114721	19.3599058
COMMERCIAL	-90.1129449	19.4324805
COMMERCIAL	-90.3087996	19.5378685
COMMERCIAL	-90.4485472	19.5980208
COMMERCIAL	-90.0163329	19.5547022
COMMERCIAL	-90.3738934	19.5966846
COMMERCIAL	-89.9576992	19.6357879
COMMERCIAL	-90.4577131	19.6811358
COMMERCIAL	-90.399207	19.7200682
COMMERCIAL	-90.2817188	19.7678262
COMMERCIAL	-90.2404283	19.7909849
COMMERCIAL	-90.1214602	19.7900528
COMMERCIAL	-90.0163799	19.8062571
COMMERCIAL	-90.2487227	19.8451733
COMMERCIAL	-89.8711382	19.790925
COMMERCIAL	-90.4119354	19.8662184
COMMERCIAL	-89.9244393	19.8286064
COMMERCIAL	-90.0428377	19.8995697
COMMERCIAL	-89.9705832	19.9193155
COMMERCIAL	-89.9735488	19.9724726
COMMERCIAL	-89.9431058	20.0226291
COMMERCIAL	-89.9889892	20.0389375
COMMERCIAL	-89.8915694	20.0435638
COMMERCIAL	-90.217545	19.4344915
COMMERCIAL	-90.3641702	19.4782856
COMMERCIAL	-90.1190437	19.4948206
COMMERCIAL	-90.5113645	19.5180431
COMMERCIAL	-90.4116829	19.6523525
COMMERCIAL	-90.2971279	19.6525914
COMMERCIAL	-90.3444197	19.6701384
COMMERCIAL	-90.352425	19.7375998
COMMERCIAL	-90.4131285	19.7704032
COMMERCIAL	-90.1759117	19.7592338
COMMERCIAL	-90.4272146	19.8217763
COMMERCIAL	-90.3044923	19.8242583
COMMERCIAL	-90.3284108	19.8758377
COMMERCIAL	-90.3690153	19.9049116
COMMERCIAL	-90.3382709	19.9495908
COMMERCIAL	-90.2760271	19.9686104
COMMERCIAL	-90.6755148	19.5553769
COMMERCIAL	-90.5392165	19.5823968
COMMERCIAL	-90.7098512	19.2981474
COMMERCIAL	-90.6424837	19.6574974
COMMERCIAL	-90.0799506	19.6089094
COMMERCIAL	-90.0461904	19.7071465
COMMERCIAL	-90.496236	19.7561052
COMMERCIAL	-90.1143367	19.7234736
COMMERCIAL	-90.3764052	19.8140482
COMMERCIAL	-90.1626566	19.8222332
COMMERCIAL	-90.4725115	19.8684157
COMMERCIAL	-90.2039733	19.8759778
COMMERCIAL	-90.1467749	19.8804272
COMMERCIAL	-90.2395928	19.9174532
COMMERCIAL	-90.2244549	20.0075781
COMMERCIAL	-90.5998188	19.377493
COMMERCIAL	-90.5207287	19.4230518
COMMERCIAL	-90.6213324	19.5208296
COMMERCIAL	-90.5862522	19.4803014
COMMERCIAL	-90.4626116	19.5049444
COMMERCIAL	-91.6740896	17.9398691
COMMERCIAL	-91.6740249	18.0542413
COMMERCIAL	-91.7702892	18.133092
COMMERCIAL	-91.3181922	18.2587949
COMMERCIAL	-91.3694608	18.302845
COMMERCIAL	-91.7461108	18.6757835
COMMERCIAL	-90.7016698	18.8121114
COMMERCIAL	-90.706819	18.9363048
COMMERCIAL	-89.6599561	19.4050057
COMMERCIAL	-89.6916628	19.6832965
COMMERCIAL	-89.4119825	19.68281
COMMERCIAL	-89.8241758	19.7527964
COMMERCIAL	-89.1569862	19.7698705
COMMERCIAL	-89.7255384	19.8713448
COMMERCIAL	-89.2627821	19.8606015
COMMERCIAL	-89.7644832	19.8993796
COMMERCIAL	-89.688958	19.9329053
COMMERCIAL	-89.1650451	19.9723966
COMMERCIAL	-89.7686675	20.0171209
COMMERCIAL	-89.3095387	20.0117213
COMMERCIAL	-89.1708688	20.0224331
COMMERCIAL	-89.5668941	20.0519071
COMMERCIAL	-89.8052519	20.1088378
COMMERCIAL	-89.3664628	20.0821726
COMMERCIAL	-89.5102565	20.0953217
COMMERCIAL	-89.1493795	20.0685542
COMMERCIAL	-89.4607709	20.1264787
COMMERCIAL	-89.794539	20.1599399
COMMERCIAL	-89.3435561	20.1389083
COMMERCIAL	-89.0956207	20.0934201
COMMERCIAL	-89.2934236	20.1598103
COMMERCIAL	-89.4134824	20.1691739
COMMERCIAL	-89.4618588	20.2126194
COMMERCIAL	-89.7256035	20.0533839
COMMERCIAL	-89.2432371	20.1793178
COMMERCIAL	-103.852104	19.1791798
COMMERCIAL	-104.046098	18.9653676
COMMERCIAL	-104.145559	18.9602857
COMMERCIAL	-103.922969	19.0699177
COMMERCIAL	-103.98716	18.9118174
COMMERCIAL	-104.096973	19.016353
COMMERCIAL	-103.963753	19.0029997
COMMERCIAL	-103.787143	19.1827617
COMMERCIAL	-104.23126	19.225842
COMMERCIAL	-104.186227	19.2563676
COMMERCIAL	-104.3183	19.1329664
COMMERCIAL	-104.430805	19.140305
COMMERCIAL	-104.608103	19.2430674
COMMERCIAL	-104.700237	19.2554908
COMMERCIAL	-104.875685	19.3382442
COMMERCIAL	-104.26446	19.0049678
COMMERCIAL	-104.223478	19.0381801
COMMERCIAL	-104.47927	19.231545
COMMERCIAL	-104.573628	19.2003289
COMMERCIAL	-93.9535239	16.4935608
COMMERCIAL	-93.9477342	16.5401085
COMMERCIAL	-93.624072	16.7599785
COMMERCIAL	-92.1955994	16.0229077
COMMERCIAL	-91.9615648	16.2989561
COMMERCIAL	-92.4104523	16.2488621
COMMERCIAL	-92.0032751	15.8184864
COMMERCIAL	-92.1172304	15.8855875
COMMERCIAL	-91.8700957	16.1875285
COMMERCIAL	-93.3874331	16.4080656
COMMERCIAL	-92.984916	16.0102018
COMMERCIAL	-93.2398922	16.1798763
COMMERCIAL	-93.4128822	16.3305452
COMMERCIAL	-93.2098982	16.2612467
COMMERCIAL	-93.0990395	16.1493012
COMMERCIAL	-93.0349256	16.1329983
COMMERCIAL	-93.1672074	16.4177638
COMMERCIAL	-105.887258	29.9532953
COMMERCIAL	-106.163593	29.8687933
COMMERCIAL	-106.840691	30.0239517
COMMERCIAL	-105.942409	30.0476649
COMMERCIAL	-106.83026	30.1646394
COMMERCIAL	-106.882061	30.2087461
COMMERCIAL	-106.831987	30.2700323
COMMERCIAL	-106.779441	30.3090956
COMMERCIAL	-106.854315	30.3113011
COMMERCIAL	-106.651318	30.3679736
COMMERCIAL	-106.706949	30.3607826
COMMERCIAL	-106.565748	30.4225647
COMMERCIAL	-107.082427	30.3753123
COMMERCIAL	-107.125826	30.4451603
COMMERCIAL	-106.405255	30.4798108
COMMERCIAL	-106.750168	30.5083754
COMMERCIAL	-106.662769	30.5232964
COMMERCIAL	-107.12841	30.4994119
COMMERCIAL	-106.792409	30.5578774
COMMERCIAL	-106.573144	30.5712634
COMMERCIAL	-106.875905	30.5498256
COMMERCIAL	-106.15802	30.615906
COMMERCIAL	-106.940054	30.5984903
COMMERCIAL	-106.526645	30.6222914
COMMERCIAL	-106.908641	30.634962
COMMERCIAL	-106.473533	30.6688402
COMMERCIAL	-106.52576	30.6931305
COMMERCIAL	-106.330057	30.6796305
COMMERCIAL	-105.9068	30.724982
COMMERCIAL	-106.392426	30.7318161
COMMERCIAL	-106.348467	30.7623803
COMMERCIAL	-105.860217	30.7961437
COMMERCIAL	-106.10044	30.8233821
COMMERCIAL	-106.001529	30.8196505
COMMERCIAL	-106.535591	30.7985982
COMMERCIAL	-107.021535	30.8088744
COMMERCIAL	-105.845485	30.8412147
COMMERCIAL	-106.357313	30.8443204
COMMERCIAL	-106.451553	30.8368283
COMMERCIAL	-107.223184	30.8267976
COMMERCIAL	-107.115682	30.8552944
COMMERCIAL	-107.180309	30.8791799
COMMERCIAL	-106.423409	30.913963
COMMERCIAL	-107.070361	29.8189425
COMMERCIAL	-106.731179	29.9251292
COMMERCIAL	-106.997226	29.908268
COMMERCIAL	-106.212596	29.9992109
COMMERCIAL	-106.791838	29.9421579
COMMERCIAL	-106.968375	29.9751694
COMMERCIAL	-106.393621	30.0913788
COMMERCIAL	-106.88215	30.0894928
COMMERCIAL	-106.315267	30.1530525
COMMERCIAL	-106.259929	30.1672047
COMMERCIAL	-106.421078	30.1602467
COMMERCIAL	-106.562625	30.2768701
COMMERCIAL	-106.471712	30.2693736
COMMERCIAL	-106.825578	30.2204207
COMMERCIAL	-106.582367	30.3304226
COMMERCIAL	-106.532976	30.3556294
COMMERCIAL	-106.546786	30.4718275
COMMERCIAL	-106.594774	30.5175453
COMMERCIAL	-106.448696	30.5176646
COMMERCIAL	-106.471958	30.5958481
COMMERCIAL	-106.623695	30.6100428
COMMERCIAL	-106.224317	29.6661378
COMMERCIAL	-107.37928	30.7329
COMMERCIAL	-107.361837	30.7767899
COMMERCIAL	-107.31432	30.6984501
COMMERCIAL	-107.929367	30.7359317
COMMERCIAL	-107.365535	30.8231649
COMMERCIAL	-108.079064	30.8354688
COMMERCIAL	-108.133309	30.8776081
COMMERCIAL	-107.364267	30.9120639
COMMERCIAL	-107.420049	30.898878
COMMERCIAL	-107.404819	30.9604063
COMMERCIAL	-107.480956	30.9610464
COMMERCIAL	-107.916751	31.0069999
COMMERCIAL	-108.203406	31.0192407
COMMERCIAL	-107.848859	31.0234238
COMMERCIAL	-107.802651	31.0486069
COMMERCIAL	-108.070531	31.1711505
COMMERCIAL	-107.987485	31.1892016
COMMERCIAL	-107.578253	31.2099583
COMMERCIAL	-107.558073	31.3127613
COMMERCIAL	-107.979505	31.3228072
COMMERCIAL	-108.008246	31.3644755
COMMERCIAL	-107.938281	31.3925729
COMMERCIAL	-107.580928	31.3895779
COMMERCIAL	-108.17338	31.4074472
COMMERCIAL	-107.609758	31.4314566
COMMERCIAL	-107.966325	31.4596351
COMMERCIAL	-107.709759	31.4810715
COMMERCIAL	-107.445948	31.4998529
COMMERCIAL	-108.181538	31.5211489
COMMERCIAL	-107.591272	31.5765486
COMMERCIAL	-107.714451	31.5618468
COMMERCIAL	-108.124322	31.6569048
COMMERCIAL	-107.666581	31.7813453
COMMERCIAL	-107.89232	31.7725777
COMMERCIAL	-108.277924	30.8669844
COMMERCIAL	-108.236604	31.1517098
COMMERCIAL	-108.015419	31.2631462
COMMERCIAL	-108.164288	31.4637882
COMMERCIAL	-108.149888	31.5954181
COMMERCIAL	-107.986348	31.1187954
COMMERCIAL	-106.216916	26.6749972
COMMERCIAL	-106.239665	26.7200924
COMMERCIAL	-106.283254	26.7653357
COMMERCIAL	-106.332897	26.9135221
COMMERCIAL	-107.43799	29.7423012
COMMERCIAL	-107.569878	30.0028539
COMMERCIAL	-107.63606	30.2038548
COMMERCIAL	-107.392802	30.2509516
COMMERCIAL	-107.347195	30.4084428
COMMERCIAL	-107.301145	30.4483329
COMMERCIAL	-107.366622	30.4876502
COMMERCIAL	-107.280049	30.5151878
COMMERCIAL	-107.252649	30.5567801
COMMERCIAL	-107.345995	30.5645303
COMMERCIAL	-107.293426	30.5921619
COMMERCIAL	-107.448123	29.8016233
COMMERCIAL	-107.530277	29.9486809
COMMERCIAL	-107.65489	30.1352539
COMMERCIAL	-107.435188	30.1770761
COMMERCIAL	-107.663282	30.0879647
COMMERCIAL	-107.317898	30.0999286
COMMERCIAL	-107.609384	30.3939389
COMMERCIAL	-105.096959	27.3859952
COMMERCIAL	-104.937564	27.4422313
COMMERCIAL	-105.18919	27.4249014
COMMERCIAL	-105.047517	27.5564383
COMMERCIAL	-105.150762	27.6759208
COMMERCIAL	-105.135876	27.7219915
COMMERCIAL	-105.246326	27.8848661
COMMERCIAL	-105.231913	27.9855098
COMMERCIAL	-103.920128	28.0445059
COMMERCIAL	-104.377422	28.0762902
COMMERCIAL	-104.335906	28.109894
COMMERCIAL	-104.37356	28.1437859
COMMERCIAL	-103.851394	28.14
COMMERCIAL	-104.959948	27.5494589
COMMERCIAL	-105.148099	27.6245902
COMMERCIAL	-105.261536	27.6344528
COMMERCIAL	-105.27276	28.0399352
COMMERCIAL	-105.169171	27.3675289
COMMERCIAL	-104.884876	27.4514437
COMMERCIAL	-105.068073	27.5150584
COMMERCIAL	-105.086221	27.6201178
COMMERCIAL	-105.374463	28.1140892
COMMERCIAL	-104.725583	28.695489
COMMERCIAL	-104.595592	28.8671732
COMMERCIAL	-105.145074	27.4525689
COMMERCIAL	-104.951291	27.4908265
COMMERCIAL	-105.201924	27.6812197
COMMERCIAL	-105.179492	27.7760461
COMMERCIAL	-105.184404	27.863102
COMMERCIAL	-105.307035	28.1050471
COMMERCIAL	-108.018471	30.3430224
COMMERCIAL	-107.981981	30.4869402
COMMERCIAL	-108.182999	30.567789
COMMERCIAL	-107.999241	30.5721898
COMMERCIAL	-107.928003	30.514399
COMMERCIAL	-108.019171	30.6259224
COMMERCIAL	-107.938673	30.667163
COMMERCIAL	-108.039512	30.6816961
COMMERCIAL	-108.33019	30.6793643
COMMERCIAL	-108.160982	30.3369857
COMMERCIAL	-108.034812	30.2840478
COMMERCIAL	-108.035698	30.1172898
COMMERCIAL	-107.935178	30.3829945
COMMERCIAL	-107.930864	30.4396996
COMMERCIAL	-107.963504	30.6098138
COMMERCIAL	-108.242027	30.6350079
COMMERCIAL	-105.242628	26.5496548
COMMERCIAL	-105.320875	26.7689364
COMMERCIAL	-105.152269	26.7656413
COMMERCIAL	-105.20043	26.8258467
COMMERCIAL	-105.110233	26.9055793
COMMERCIAL	-105.164855	26.7016321
COMMERCIAL	-105.051684	26.9749952
COMMERCIAL	-105.298783	27.9647858
COMMERCIAL	-106.203549	28.1417343
COMMERCIAL	-105.815601	28.2598745
COMMERCIAL	-106.230879	28.1931406
COMMERCIAL	-106.168216	28.273625
COMMERCIAL	-106.209864	28.3203802
COMMERCIAL	-105.854244	28.3796347
COMMERCIAL	-105.800098	28.3861263
COMMERCIAL	-105.860634	28.4635437
COMMERCIAL	-106.017572	28.6723782
COMMERCIAL	-105.985835	28.7183272
COMMERCIAL	-106.13973	28.7867432
COMMERCIAL	-106.222574	28.8570136
COMMERCIAL	-106.351033	29.1425471
COMMERCIAL	-106.421713	29.2434255
COMMERCIAL	-106.332218	29.264365
COMMERCIAL	-106.383191	29.301212
COMMERCIAL	-106.338214	29.5327549
COMMERCIAL	-106.315732	29.6216095
COMMERCIAL	-105.53587	28.3974388
COMMERCIAL	-105.9568	28.6470888
COMMERCIAL	-105.92556	28.6846606
COMMERCIAL	-106.265825	29.0054774
COMMERCIAL	-105.994276	29.4325689
COMMERCIAL	-106.099884	29.47469
COMMERCIAL	-105.989373	29.4799153
COMMERCIAL	-106.055573	29.5208239
COMMERCIAL	-106.063183	29.6168014
COMMERCIAL	-105.895352	28.2339456
COMMERCIAL	-105.761582	28.3356616
COMMERCIAL	-105.568155	28.1390024
COMMERCIAL	-105.37258	28.2115599
COMMERCIAL	-105.357847	28.1623898
COMMERCIAL	-105.507601	28.0605275
COMMERCIAL	-105.438604	28.1585492
COMMERCIAL	-107.685062	30.0143913
COMMERCIAL	-107.758621	30.0419322
COMMERCIAL	-107.706332	30.1789873
COMMERCIAL	-107.700583	30.25767
COMMERCIAL	-107.856366	30.3696908
COMMERCIAL	-107.858664	30.4491824
COMMERCIAL	-107.727227	30.1051419
COMMERCIAL	-105.633009	26.9756283
COMMERCIAL	-105.599783	27.0102881
COMMERCIAL	-105.654998	27.1207211
COMMERCIAL	-105.505038	27.1524269
COMMERCIAL	-105.516706	27.0145337
COMMERCIAL	-106.015196	27.3495931
COMMERCIAL	-108.949902	30.2849374
COMMERCIAL	-108.916417	30.4570642
COMMERCIAL	-108.948296	30.5714888
COMMERCIAL	-108.373785	30.7423281
COMMERCIAL	-108.316252	30.7871042
COMMERCIAL	-108.465953	30.7930437
COMMERCIAL	-108.410839	30.811691
COMMERCIAL	-108.559928	30.9061645
COMMERCIAL	-108.391978	30.905595
COMMERCIAL	-108.286221	30.9297167
COMMERCIAL	-108.509398	30.9256037
COMMERCIAL	-108.587417	30.9885581
COMMERCIAL	-108.266308	31.002197
COMMERCIAL	-108.377583	31.0033331
COMMERCIAL	-108.530037	31.2549194
COMMERCIAL	-108.921204	30.3800591
COMMERCIAL	-108.950172	30.5019663
COMMERCIAL	-108.423852	30.723031
COMMERCIAL	-108.671535	30.9159969
COMMERCIAL	-105.421988	28.6252992
COMMERCIAL	-105.44401	28.521958
COMMERCIAL	-104.623701	28.8031025
COMMERCIAL	-105.222087	27.0232156
COMMERCIAL	-105.193557	27.0905039
COMMERCIAL	-105.056939	27.0925707
COMMERCIAL	-105.145881	27.1456523
COMMERCIAL	-105.044296	27.1467594
COMMERCIAL	-105.16921	26.9706333
COMMERCIAL	-105.166506	27.0427982
COMMERCIAL	-105.004333	27.0369403
COMMERCIAL	-105.642956	28.4685722
COMMERCIAL	-105.600199	28.3738724
COMMERCIAL	-107.444607	28.9245202
COMMERCIAL	-107.429647	29.0044734
COMMERCIAL	-107.558279	29.0409356
COMMERCIAL	-107.469949	29.0499214
COMMERCIAL	-107.517525	29.0875384
COMMERCIAL	-107.37929	29.0913544
COMMERCIAL	-107.465676	29.1094321
COMMERCIAL	-107.436902	29.1515743
COMMERCIAL	-107.302199	29.1800568
COMMERCIAL	-106.895604	29.1597178
COMMERCIAL	-106.791716	29.2234011
COMMERCIAL	-106.872494	29.2566731
COMMERCIAL	-107.359142	29.2540475
COMMERCIAL	-107.02025	29.3333524
COMMERCIAL	-107.061101	29.2303885
COMMERCIAL	-106.911315	29.3469668
COMMERCIAL	-107.026282	29.3810823
COMMERCIAL	-107.507116	28.9488463
COMMERCIAL	-107.381645	29.1556258
COMMERCIAL	-107.408233	29.2197306
COMMERCIAL	-107.392089	29.4435865
COMMERCIAL	-107.474311	28.8351075
COMMERCIAL	-107.843686	30.6662524
COMMERCIAL	-104.415615	29.2355843
COMMERCIAL	-104.141811	29.3795471
COMMERCIAL	-104.351442	29.5280918
COMMERCIAL	-104.39431	29.558606
COMMERCIAL	-104.539374	29.6641752
COMMERCIAL	-104.696631	30.1473313
COMMERCIAL	-104.814205	30.3639683
COMMERCIAL	-104.862152	30.4351207
COMMERCIAL	-104.574105	29.0114884
COMMERCIAL	-104.508495	29.0038445
COMMERCIAL	-104.198706	29.4232831
COMMERCIAL	-104.52447	29.5911309
COMMERCIAL	-104.623145	29.5601704
COMMERCIAL	-104.471545	29.5801031
COMMERCIAL	-104.616567	29.1198502
COMMERCIAL	-105.782823	28.0732659
COMMERCIAL	-105.680537	28.4330592
COMMERCIAL	-105.471473	27.864485
COMMERCIAL	-105.716626	28.0656377
COMMERCIAL	-105.665082	28.5856066
COMMERCIAL	-105.384134	27.5568189
COMMERCIAL	-105.419686	27.5939105
COMMERCIAL	-105.405258	27.4524721
COMMERCIAL	-105.309514	27.5509112
COMMERCIAL	-105.725465	27.766839
COMMERCIAL	-105.868001	27.5217993
COMMERCIAL	-105.773247	27.5407604
COMMERCIAL	-105.724497	27.5562979
COMMERCIAL	-105.810947	27.4758621
COMMERCIAL	-105.912711	27.5429568
COMMERCIAL	-106.105877	27.6515555
COMMERCIAL	-98.9778384	19.2380223
COMMERCIAL	-99.0352987	19.2700028
COMMERCIAL	-104.690516	24.7092721
COMMERCIAL	-104.700851	24.913822
COMMERCIAL	-104.561036	25.1989765
COMMERCIAL	-103.314531	24.0123319
COMMERCIAL	-103.911055	24.0204408
COMMERCIAL	-103.426614	24.085344
COMMERCIAL	-103.659288	24.1728872
COMMERCIAL	-103.435888	24.286915
COMMERCIAL	-103.532522	24.2907198
COMMERCIAL	-103.590328	24.2505806
COMMERCIAL	-103.48737	24.3129408
COMMERCIAL	-103.765144	24.3926979
COMMERCIAL	-103.439909	24.3662429
COMMERCIAL	-103.815431	24.4127212
COMMERCIAL	-103.89414	24.45372
COMMERCIAL	-103.557633	24.4863456
COMMERCIAL	-103.795749	24.5169922
COMMERCIAL	-103.328955	24.541418
COMMERCIAL	-103.296999	24.631331
COMMERCIAL	-103.936095	24.6561124
COMMERCIAL	-103.26376	24.7553763
COMMERCIAL	-104.036696	24.8068755
COMMERCIAL	-103.803252	24.9315436
COMMERCIAL	-103.863304	24.9669033
COMMERCIAL	-103.802581	24.9854174
COMMERCIAL	-103.754177	24.9987102
COMMERCIAL	-103.865398	25.0274637
COMMERCIAL	-103.800996	25.0693404
COMMERCIAL	-103.478635	25.2402281
COMMERCIAL	-103.321903	25.0921266
COMMERCIAL	-103.791022	25.1765675
COMMERCIAL	-103.387893	25.1402551
COMMERCIAL	-103.784907	25.234518
COMMERCIAL	-103.728585	25.242325
COMMERCIAL	-103.915462	25.2349399
COMMERCIAL	-103.961832	25.2949316
COMMERCIAL	-104.052735	25.264338
COMMERCIAL	-105.010699	23.7758176
COMMERCIAL	-104.506867	23.7840939
COMMERCIAL	-104.435695	23.8090531
COMMERCIAL	-104.322341	23.8266037
COMMERCIAL	-105.198291	23.816156
COMMERCIAL	-104.925219	23.8177793
COMMERCIAL	-104.050929	23.7789836
COMMERCIAL	-104.183446	23.8709268
COMMERCIAL	-104.254791	23.8800437
COMMERCIAL	-104.700659	23.9719115
COMMERCIAL	-104.384354	24.0294651
COMMERCIAL	-104.097549	23.9705557
COMMERCIAL	-104.524797	23.9835525
COMMERCIAL	-104.71566	24.1909178
COMMERCIAL	-104.550453	24.1708171
COMMERCIAL	-104.684287	24.2275914
COMMERCIAL	-104.727442	24.2589999
COMMERCIAL	-104.134422	24.3723223
COMMERCIAL	-104.202228	24.3919004
COMMERCIAL	-104.109814	24.4163878
COMMERCIAL	-104.364903	24.355995
COMMERCIAL	-104.592497	23.9780639
COMMERCIAL	-104.643006	24.0691743
COMMERCIAL	-103.246465	24.6533878
COMMERCIAL	-103.186427	24.6588069
COMMERCIAL	-102.924483	24.7699182
COMMERCIAL	-103.199608	24.7539052
COMMERCIAL	-103.233573	24.9036266
COMMERCIAL	-103.249088	24.9982727
COMMERCIAL	-103.516565	25.8171121
COMMERCIAL	-103.506356	25.5158873
COMMERCIAL	-103.580277	25.5891438
COMMERCIAL	-103.421566	25.6132852
COMMERCIAL	-103.468682	25.7828991
COMMERCIAL	-103.562741	25.649554
COMMERCIAL	-103.476469	25.8729668
COMMERCIAL	-103.387235	25.6786342
COMMERCIAL	-103.42488	25.7608854
COMMERCIAL	-103.344266	25.7511554
COMMERCIAL	-103.584897	25.7881424
COMMERCIAL	-103.385217	25.7897261
COMMERCIAL	-103.34392	25.816212
COMMERCIAL	-103.427158	25.8376574
COMMERCIAL	-103.532471	25.9000353
COMMERCIAL	-103.35268	25.9088228
COMMERCIAL	-103.522261	25.5985292
COMMERCIAL	-103.458762	25.6938354
COMMERCIAL	-104.088348	24.1626739
COMMERCIAL	-104.034633	24.2648217
COMMERCIAL	-104.054454	24.3650763
COMMERCIAL	-104.084343	24.4581786
COMMERCIAL	-105.258672	25.3606054
COMMERCIAL	-105.231897	25.4477023
COMMERCIAL	-105.311953	25.5066907
COMMERCIAL	-105.174091	25.5050504
COMMERCIAL	-104.966245	25.6610751
COMMERCIAL	-105.130882	25.8050967
COMMERCIAL	-105.018776	25.9947665
COMMERCIAL	-105.310183	26.0419627
COMMERCIAL	-104.894842	25.5378557
COMMERCIAL	-105.312725	25.8237355
COMMERCIAL	-103.52199	25.306108
COMMERCIAL	-103.475175	25.3786459
COMMERCIAL	-103.653497	25.4242772
COMMERCIAL	-103.424591	25.4500078
COMMERCIAL	-103.744026	25.5382648
COMMERCIAL	-103.705288	25.58789
COMMERCIAL	-103.560959	25.4871685
COMMERCIAL	-103.660739	25.5092568
COMMERCIAL	-103.878006	25.7611342
COMMERCIAL	-103.733733	25.3055485
COMMERCIAL	-103.74024	25.3948435
COMMERCIAL	-103.747421	25.4439309
COMMERCIAL	-104.198398	25.8068064
COMMERCIAL	-103.679101	25.8947152
COMMERCIAL	-104.157411	25.8985524
COMMERCIAL	-103.661529	25.9678275
COMMERCIAL	-103.605057	25.98348
COMMERCIAL	-103.930508	26.0722588
COMMERCIAL	-104.2539	26.0833496
COMMERCIAL	-103.565218	26.1292773
COMMERCIAL	-103.679398	26.1928766
COMMERCIAL	-103.893262	26.2555901
COMMERCIAL	-104.397521	26.2838798
COMMERCIAL	-104.300123	26.3275758
COMMERCIAL	-104.442509	26.3513159
COMMERCIAL	-104.013214	26.2791467
COMMERCIAL	-104.340183	26.3574254
COMMERCIAL	-104.062621	26.4004679
COMMERCIAL	-104.236224	26.4357327
COMMERCIAL	-103.994429	26.4492423
COMMERCIAL	-104.290863	26.4559439
COMMERCIAL	-103.934757	26.4826926
COMMERCIAL	-104.194791	26.4845615
COMMERCIAL	-104.250009	26.4926395
COMMERCIAL	-104.003789	26.5261155
COMMERCIAL	-104.190377	26.5349497
COMMERCIAL	-104.06498	26.525688
COMMERCIAL	-104.39162	26.5721665
COMMERCIAL	-104.306331	26.5820218
COMMERCIAL	-104.270208	26.647858
COMMERCIAL	-104.123362	26.6002594
COMMERCIAL	-104.218377	26.6637679
COMMERCIAL	-104.168606	26.6747727
COMMERCIAL	-104.285808	26.7103201
COMMERCIAL	-104.16925	26.7374725
COMMERCIAL	-104.25615	26.7569072
COMMERCIAL	-104.29918	26.7866813
COMMERCIAL	-103.969379	25.9068273
COMMERCIAL	-103.945144	26.2694853
COMMERCIAL	-104.248304	26.5410967
COMMERCIAL	-104.226091	25.1708118
COMMERCIAL	-104.172588	25.2101868
COMMERCIAL	-104.109896	25.2702495
COMMERCIAL	-103.96724	23.6785545
COMMERCIAL	-104.042655	23.7284591
COMMERCIAL	-104.034421	23.8648281
COMMERCIAL	-103.966344	23.8544636
COMMERCIAL	-103.990449	24.0060474
COMMERCIAL	-105.461076	25.1602107
COMMERCIAL	-105.560787	25.195658
COMMERCIAL	-105.429391	25.4970147
COMMERCIAL	-105.39948	25.8579789
COMMERCIAL	-105.482279	25.9047361
COMMERCIAL	-105.413099	25.9058301
COMMERCIAL	-105.490114	25.9657778
COMMERCIAL	-105.525684	26.002866
COMMERCIAL	-105.582567	26.1097977
COMMERCIAL	-104.070267	24.8909744
COMMERCIAL	-104.405813	25.1366963
COMMERCIAL	-105.6161	26.1562492
COMMERCIAL	-105.630588	26.2399589
COMMERCIAL	-104.454647	24.7266761
COMMERCIAL	-104.460219	24.7887481
COMMERCIAL	-104.464697	24.8980129
COMMERCIAL	-104.516647	24.7773741
COMMERCIAL	-105.343306	24.8451665
COMMERCIAL	-106.281291	24.8385686
COMMERCIAL	-105.423993	24.9443332
COMMERCIAL	-105.49102	25.037738
COMMERCIAL	-105.16015	25.0530354
COMMERCIAL	-105.21052	25.0636425
COMMERCIAL	-105.424912	25.0700806
COMMERCIAL	-105.761563	25.3259912
COMMERCIAL	-105.748705	25.3711821
COMMERCIAL	-105.402815	25.0200148
COMMERCIAL	-105.434615	25.1160749
COMMERCIAL	-105.628655	25.2743041
COMMERCIAL	-105.708928	25.3282206
COMMERCIAL	-103.427135	25.9197066
COMMERCIAL	-103.479098	25.9544204
COMMERCIAL	-103.439124	25.9881855
COMMERCIAL	-103.437402	26.1254847
COMMERCIAL	-103.364738	25.9527538
COMMERCIAL	-103.542928	25.9470864
COMMERCIAL	-103.840375	23.7482262
COMMERCIAL	-100.83539	19.9366808
COMMERCIAL	-101.03959	19.8192553
COMMERCIAL	-100.794679	20.0152143
COMMERCIAL	-100.43336	19.9139426
COMMERCIAL	-101.147873	20.0445099
COMMERCIAL	-100.859735	20.1240172
COMMERCIAL	-100.73218	20.0866914
COMMERCIAL	-101.164174	20.5232872
COMMERCIAL	-100.982739	20.0005565
COMMERCIAL	-100.890479	20.0425345
COMMERCIAL	-100.590283	20.069413
COMMERCIAL	-100.485384	20.0712507
COMMERCIAL	-100.959797	20.1223253
COMMERCIAL	-100.525156	20.1450281
COMMERCIAL	-100.872002	20.2051514
COMMERCIAL	-100.541673	20.2374959
COMMERCIAL	-100.685703	20.7472822
COMMERCIAL	-100.737968	21.0030753
COMMERCIAL	-100.813782	20.9550994
COMMERCIAL	-100.771434	21.054081
COMMERCIAL	-100.811534	20.7719209
COMMERCIAL	-100.773578	20.7246167
COMMERCIAL	-100.437076	20.771471
COMMERCIAL	-100.461626	20.8201926
COMMERCIAL	-100.648431	20.9315402
COMMERCIAL	-100.920193	21.0953783
COMMERCIAL	-100.433617	21.0557346
COMMERCIAL	-100.752637	21.1659803
COMMERCIAL	-100.842409	21.1776198
COMMERCIAL	-100.612047	21.0804881
COMMERCIAL	-100.771543	20.6331766
COMMERCIAL	-100.814693	21.3150904
COMMERCIAL	-100.896223	21.3288506
COMMERCIAL	-101.143191	21.3559942
COMMERCIAL	-100.936135	21.1414804
COMMERCIAL	-100.711557	21.1949768
COMMERCIAL	-100.943874	21.2187952
COMMERCIAL	-100.892436	21.2814068
COMMERCIAL	-101.097681	21.3205575
COMMERCIAL	-100.739232	21.2724441
COMMERCIAL	-101.288015	20.8621824
COMMERCIAL	-101.293819	20.9341204
COMMERCIAL	-101.425758	21.2067885
COMMERCIAL	-101.332508	20.7248236
COMMERCIAL	-101.544051	20.8294565
COMMERCIAL	-100.580349	20.3124513
COMMERCIAL	-100.515659	20.28381
COMMERCIAL	-100.64366	20.298768
COMMERCIAL	-100.528919	20.3287988
COMMERCIAL	-101.732772	20.8599743
COMMERCIAL	-101.654152	20.8720375
COMMERCIAL	-101.781277	20.8967213
COMMERCIAL	-101.541569	21.0188971
COMMERCIAL	-101.668365	21.057544
COMMERCIAL	-101.650551	20.9713823
COMMERCIAL	-101.836333	20.9659035
COMMERCIAL	-101.622751	21.125543
COMMERCIAL	-102.122011	20.2312118
COMMERCIAL	-102.031213	20.2489344
COMMERCIAL	-102.016674	20.360489
COMMERCIAL	-101.903512	20.292361
COMMERCIAL	-102.126243	20.3922988
COMMERCIAL	-101.785687	20.3354632
COMMERCIAL	-102.069254	20.4299453
COMMERCIAL	-101.982697	20.3924114
COMMERCIAL	-101.889819	20.8469827
COMMERCIAL	-102.011184	20.8722518
COMMERCIAL	-101.976966	20.9213609
COMMERCIAL	-101.684958	20.7064826
COMMERCIAL	-101.633962	20.8104724
COMMERCIAL	-101.635195	20.7189676
COMMERCIAL	-100.982915	21.7359137
COMMERCIAL	-101.579524	21.784962
COMMERCIAL	-101.317262	21.2815721
COMMERCIAL	-101.010693	21.6809225
COMMERCIAL	-100.948318	21.8284904
COMMERCIAL	-101.202406	20.2515044
COMMERCIAL	-101.151989	20.2778688
COMMERCIAL	-101.352677	20.2884406
COMMERCIAL	-101.289918	20.3620878
COMMERCIAL	-100.209246	21.2122012
COMMERCIAL	-99.7868032	16.7770041
COMMERCIAL	-99.7150164	16.8171506
COMMERCIAL	-99.7797884	16.8478978
COMMERCIAL	-98.9993319	16.602614
COMMERCIAL	-98.9529168	16.6396498
COMMERCIAL	-100.610169	18.5469151
COMMERCIAL	-100.696922	18.6598601
COMMERCIAL	-100.61766	18.4332673
COMMERCIAL	-100.56957	18.4369225
COMMERCIAL	-100.580012	18.4997626
COMMERCIAL	-101.413878	17.60893
COMMERCIAL	-101.712896	17.8933216
COMMERCIAL	-98.4770471	16.6374238
COMMERCIAL	-101.034472	17.4876376
COMMERCIAL	-100.584538	17.3905116
COMMERCIAL	-100.396657	18.3286633
COMMERCIAL	-100.31138	18.3568936
COMMERCIAL	-101.759997	17.8461445
COMMERCIAL	-102.128665	17.9590384
COMMERCIAL	-102.022795	18.0103118
COMMERCIAL	-102.082243	18.0033569
COMMERCIAL	-102.153501	18.0068203
COMMERCIAL	-99.1926917	20.2856953
COMMERCIAL	-99.3783749	20.3316067
COMMERCIAL	-99.5316238	20.3381773
COMMERCIAL	-99.3605776	20.4890805
COMMERCIAL	-99.3126392	20.5414384
COMMERCIAL	-99.2440682	20.0537524
COMMERCIAL	-99.285186	19.9317217
COMMERCIAL	-99.2453484	20.2870699
COMMERCIAL	-99.2228819	20.37566
COMMERCIAL	-98.5393406	20.2246073
COMMERCIAL	-98.4726102	20.2287006
COMMERCIAL	-99.2220311	20.4839603
COMMERCIAL	-99.1660108	20.5402256
COMMERCIAL	-98.7438629	20.5842702
COMMERCIAL	-98.683267	20.4757288
COMMERCIAL	-98.914453	20.6316356
COMMERCIAL	-99.3795443	20.5417789
COMMERCIAL	-99.5838361	20.6299129
COMMERCIAL	-99.6475773	20.5617834
COMMERCIAL	-99.6329331	20.4790465
COMMERCIAL	-99.7469749	20.566777
COMMERCIAL	-99.621873	20.6021408
COMMERCIAL	-99.3841866	20.1312255
COMMERCIAL	-104.06332	20.7953018
COMMERCIAL	-103.950383	20.6954093
COMMERCIAL	-103.998745	20.8304353
COMMERCIAL	-103.89851	20.3789141
COMMERCIAL	-104.037447	20.5249189
COMMERCIAL	-104.075209	20.5600754
COMMERCIAL	-103.971706	20.4617852
COMMERCIAL	-103.916971	20.5143483
COMMERCIAL	-104.02174	20.8892431
COMMERCIAL	-103.454458	20.0791439
COMMERCIAL	-103.404479	20.1133229
COMMERCIAL	-103.283199	20.1146339
COMMERCIAL	-103.46931	20.1614088
COMMERCIAL	-103.610986	19.8899631
COMMERCIAL	-103.545044	19.9204873
COMMERCIAL	-103.434821	19.8912694
COMMERCIAL	-103.529785	19.9927766
COMMERCIAL	-103.542596	20.0663046
COMMERCIAL	-104.261558	19.7767644
COMMERCIAL	-104.299237	19.9370286
COMMERCIAL	-104.342002	19.7556544
COMMERCIAL	-104.141252	19.8127458
COMMERCIAL	-104.313977	19.8147826
COMMERCIAL	-102.252866	20.4744659
COMMERCIAL	-102.413237	20.3139907
COMMERCIAL	-102.463758	20.475615
COMMERCIAL	-102.384678	20.5060677
COMMERCIAL	-102.345608	20.5377419
COMMERCIAL	-102.555209	20.3877057
COMMERCIAL	-102.522744	20.4211316
COMMERCIAL	-102.868747	20.3808468
COMMERCIAL	-102.352989	20.2782938
COMMERCIAL	-102.477386	20.3789903
COMMERCIAL	-105.306668	20.0488291
COMMERCIAL	-105.531281	20.2183137
COMMERCIAL	-105.609051	20.3053369
COMMERCIAL	-104.439769	19.42744
COMMERCIAL	-104.323505	19.4792453
COMMERCIAL	-104.388807	19.4677916
COMMERCIAL	-104.577145	19.6475546
COMMERCIAL	-103.117419	20.9158624
COMMERCIAL	-103.045776	20.9472709
COMMERCIAL	-102.943383	21.0003226
COMMERCIAL	-103.125239	20.9987664
COMMERCIAL	-103.0109	21.0171969
COMMERCIAL	-102.941339	21.0589449
COMMERCIAL	-102.991541	21.0788585
COMMERCIAL	-102.889485	21.0869332
COMMERCIAL	-104.076797	19.8483459
COMMERCIAL	-102.154016	21.4353484
COMMERCIAL	-102.439904	21.4473879
COMMERCIAL	-102.024242	21.4557347
COMMERCIAL	-102.218175	21.5266947
COMMERCIAL	-102.351855	21.5177556
COMMERCIAL	-102.011706	21.6523799
COMMERCIAL	-101.980257	21.766313
COMMERCIAL	-102.345016	21.4286917
COMMERCIAL	-102.278229	21.4867758
COMMERCIAL	-102.244541	21.4297122
COMMERCIAL	-102.162474	21.5348042
COMMERCIAL	-102.286495	21.5394657
COMMERCIAL	-102.40981	21.5488413
COMMERCIAL	-104.670502	19.531662
COMMERCIAL	-104.967339	19.3876432
COMMERCIAL	-105.190854	19.6480468
COMMERCIAL	-105.140829	19.7013169
COMMERCIAL	-105.239314	19.7734388
COMMERCIAL	-103.396668	20.2194612
COMMERCIAL	-103.447886	20.2888742
COMMERCIAL	-103.317822	20.293517
COMMERCIAL	-103.548583	20.3433665
COMMERCIAL	-101.992318	21.3031637
COMMERCIAL	-102.05105	21.3061977
COMMERCIAL	-101.81523	21.731549
COMMERCIAL	-101.816788	21.7867032
COMMERCIAL	-101.806378	21.8313895
COMMERCIAL	-101.974176	21.8781408
COMMERCIAL	-101.827596	21.4420335
COMMERCIAL	-101.937625	21.2668812
COMMERCIAL	-101.886508	21.3117389
COMMERCIAL	-101.846541	21.3943385
COMMERCIAL	-101.94646	21.3992797
COMMERCIAL	-101.876704	21.4445289
COMMERCIAL	-101.823795	21.5149708
COMMERCIAL	-101.946056	21.6783157
COMMERCIAL	-101.902971	21.735327
COMMERCIAL	-104.725375	20.6266423
COMMERCIAL	-104.584077	20.8054867
COMMERCIAL	-105.151656	20.7422626
COMMERCIAL	-105.234166	20.7420938
COMMERCIAL	-104.826039	20.5638831
COMMERCIAL	-102.75585	21.2950635
COMMERCIAL	-102.709632	21.3569287
COMMERCIAL	-102.859904	21.3733581
COMMERCIAL	-101.711438	22.0318288
COMMERCIAL	-102.810513	20.105273
COMMERCIAL	-102.860068	20.133369
COMMERCIAL	-102.909902	20.1600538
COMMERCIAL	-103.021978	20.172736
COMMERCIAL	-102.80603	20.3163997
COMMERCIAL	-105.22694	20.6446423
COMMERCIAL	-104.729201	19.902197
COMMERCIAL	-104.78382	19.9638942
COMMERCIAL	-104.834993	20.0498765
COMMERCIAL	-103.606229	19.7760482
COMMERCIAL	-103.665931	19.7965812
COMMERCIAL	-103.71931	19.8281484
COMMERCIAL	-103.669133	19.8981107
COMMERCIAL	-103.546353	19.7774882
COMMERCIAL	-103.582307	19.8468542
COMMERCIAL	-102.607511	21.3663616
COMMERCIAL	-102.509041	21.3637544
COMMERCIAL	-102.557332	21.4001981
COMMERCIAL	-102.531381	21.484106
COMMERCIAL	-103.208963	20.1232759
COMMERCIAL	-103.87189	19.5021331
COMMERCIAL	-103.905165	19.5839135
COMMERCIAL	-103.835924	19.6154286
COMMERCIAL	-103.926339	19.664432
COMMERCIAL	-103.967528	19.6315642
COMMERCIAL	-103.719993	19.6346504
COMMERCIAL	-105.416389	19.92291
COMMERCIAL	-105.250962	20.0160513
COMMERCIAL	-105.306668	19.9096057
COMMERCIAL	-103.970794	19.7141787
COMMERCIAL	-103.454965	19.4176357
COMMERCIAL	-103.486188	19.6154764
COMMERCIAL	-103.37205	19.4882999
COMMERCIAL	-103.543811	19.4778284
COMMERCIAL	-103.397605	19.5345495
COMMERCIAL	-103.451447	19.5486243
COMMERCIAL	-103.502516	19.551597
COMMERCIAL	-103.353872	19.6082918
COMMERCIAL	-103.457616	19.2441564
COMMERCIAL	-103.39353	19.297746
COMMERCIAL	-103.459896	19.4968521
COMMERCIAL	-104.245876	20.0517742
COMMERCIAL	-104.262199	19.9950906
COMMERCIAL	-103.840057	19.6950259
COMMERCIAL	-103.788907	19.7085917
COMMERCIAL	-103.765634	19.7582322
COMMERCIAL	-103.650039	19.7529475
COMMERCIAL	-102.956033	21.1345557
COMMERCIAL	-103.622121	20.306527
COMMERCIAL	-103.44512	19.6735843
COMMERCIAL	-103.331614	19.7519224
COMMERCIAL	-99.7707751	18.8256524
COMMERCIAL	-99.8654907	18.8609237
COMMERCIAL	-99.7656846	18.8716953
COMMERCIAL	-99.8257386	18.9038222
COMMERCIAL	-99.8041615	18.9495677
COMMERCIAL	-99.7826607	19.0006346
COMMERCIAL	-99.4616291	18.8492292
COMMERCIAL	-99.4800365	18.9138671
COMMERCIAL	-99.5549107	18.954308
COMMERCIAL	-99.5073995	18.9915648
COMMERCIAL	-99.4311203	18.7475267
COMMERCIAL	-99.6165987	18.9232493
COMMERCIAL	-99.6194847	18.9719566
COMMERCIAL	-99.6639925	18.798047
COMMERCIAL	-102.773408	18.6298705
COMMERCIAL	-102.759072	18.7253341
COMMERCIAL	-102.626143	18.9112642
COMMERCIAL	-102.79763	18.9105426
COMMERCIAL	-102.714585	18.9787979
COMMERCIAL	-102.620076	19.0378177
COMMERCIAL	-103.58904	18.7421726
COMMERCIAL	-103.620094	18.7776915
COMMERCIAL	-103.609128	18.88834
COMMERCIAL	-103.670375	18.6679596
COMMERCIAL	-103.680921	18.7365036
COMMERCIAL	-103.155941	18.7724425
COMMERCIAL	-103.133554	18.8220375
COMMERCIAL	-102.454182	20.0381448
COMMERCIAL	-102.375487	20.0588884
COMMERCIAL	-102.254863	20.1057742
COMMERCIAL	-102.467875	20.2015082
COMMERCIAL	-102.283254	20.0070721
COMMERCIAL	-102.738194	19.9769249
COMMERCIAL	-102.685198	20.0000128
COMMERCIAL	-100.237883	19.8803452
COMMERCIAL	-100.295135	19.9401919
COMMERCIAL	-100.313538	19.819047
COMMERCIAL	-102.331027	18.0045917
COMMERCIAL	-102.441335	18.0100118
COMMERCIAL	-102.195713	18.028149
COMMERCIAL	-102.256402	17.9990342
COMMERCIAL	-102.56573	18.0422031
COMMERCIAL	-102.784141	18.0941786
COMMERCIAL	-102.065057	18.8442397
COMMERCIAL	-102.09703	19.09961
COMMERCIAL	-102.137994	18.8584383
COMMERCIAL	-102.197734	18.8706417
COMMERCIAL	-102.16441	18.9688708
COMMERCIAL	-102.243018	19.0910835
COMMERCIAL	-102.059505	19.0577027
COMMERCIAL	-102.106906	19.0444123
COMMERCIAL	-102.304721	18.9200181
COMMERCIAL	-102.247221	18.9049005
COMMERCIAL	-102.211438	19.2124563
COMMERCIAL	-102.289197	18.9880497
COMMERCIAL	-102.722232	20.0786876
COMMERCIAL	-101.451611	19.1655801
COMMERCIAL	-101.493469	19.1031491
COMMERCIAL	-102.398584	19.9415557
COMMERCIAL	-102.411833	19.8430833
COMMERCIAL	-102.295523	20.2865454
COMMERCIAL	-101.181326	19.749564
COMMERCIAL	-101.094083	19.7447352
COMMERCIAL	-102.026554	19.3742085
COMMERCIAL	-102.000488	19.4217808
COMMERCIAL	-102.316835	19.520379
COMMERCIAL	-101.949803	19.3471709
COMMERCIAL	-102.033644	19.3207024
COMMERCIAL	-102.108545	19.4723979
COMMERCIAL	-102.240337	19.5205449
COMMERCIAL	-102.140291	19.3131669
COMMERCIAL	-102.393149	19.5746248
COMMERCIAL	-102.201464	19.9980113
COMMERCIAL	-98.9333325	18.9028018
COMMERCIAL	-98.9113751	18.6929473
COMMERCIAL	-98.8955715	18.7555571
COMMERCIAL	-98.8581167	18.6216105
COMMERCIAL	-98.926263	18.830067
COMMERCIAL	-98.9847214	18.7375946
COMMERCIAL	-98.9806422	18.6446117
COMMERCIAL	-99.0804645	18.6797658
COMMERCIAL	-99.3712289	18.6437406
COMMERCIAL	-99.3754393	18.7063488
COMMERCIAL	-99.2779046	18.7284572
COMMERCIAL	-99.2738469	18.5145811
COMMERCIAL	-99.3493882	18.5651543
COMMERCIAL	-99.2355641	18.6823304
COMMERCIAL	-99.2909297	18.5785491
COMMERCIAL	-99.2843228	18.6372339
COMMERCIAL	-98.8584572	18.5547708
COMMERCIAL	-98.810159	18.618261
COMMERCIAL	-98.801904	18.5680155
COMMERCIAL	-98.8819178	18.8573695
COMMERCIAL	-105.662697	22.4533317
COMMERCIAL	-105.464844	22.3803779
COMMERCIAL	-105.282665	22.3553046
COMMERCIAL	-105.661854	22.3429118
COMMERCIAL	-105.31447	22.4717216
COMMERCIAL	-105.371017	22.5016652
COMMERCIAL	-105.329785	22.5432068
COMMERCIAL	-105.446285	22.6193318
COMMERCIAL	-105.601091	22.6660422
COMMERCIAL	-104.675336	20.9546141
COMMERCIAL	-104.501925	21.0613785
COMMERCIAL	-104.621495	21.1121892
COMMERCIAL	-104.425487	21.0401536
COMMERCIAL	-104.625648	21.157341
COMMERCIAL	-105.34448	20.9535213
COMMERCIAL	-105.300433	20.9882306
COMMERCIAL	-105.202299	21.090366
COMMERCIAL	-105.240451	21.0257606
COMMERCIAL	-105.067373	21.2051448
COMMERCIAL	-104.882984	21.2295835
COMMERCIAL	-105.166867	21.2325122
COMMERCIAL	-104.948394	22.0256378
COMMERCIAL	-105.287792	21.8905718
COMMERCIAL	-105.494687	22.2301513
COMMERCIAL	-105.040196	21.887529
COMMERCIAL	-105.017889	21.6216872
COMMERCIAL	-105.094117	21.6919044
COMMERCIAL	-105.15727	21.7366893
COMMERCIAL	-105.125974	21.5533723
COMMERCIAL	-105.169438	21.8039297
COMMERCIAL	-104.851648	21.6940104
COMMERCIAL	-104.963946	21.7395853
COMMERCIAL	-105.728191	22.4792844
COMMERCIAL	-105.776693	22.6548779
COMMERCIAL	-104.860746	21.5862956
COMMERCIAL	-100.003902	25.472637
COMMERCIAL	-99.6436043	25.3574223
COMMERCIAL	-100.017477	25.5862552
COMMERCIAL	-99.8831231	25.5285884
COMMERCIAL	-99.8519301	25.6793691
COMMERCIAL	-99.9130315	25.6880397
COMMERCIAL	-99.7888081	25.6581033
COMMERCIAL	-99.7087984	25.2755298
COMMERCIAL	-99.6622757	25.4114722
COMMERCIAL	-99.6040666	25.4797821
COMMERCIAL	-99.5722738	25.3397745
COMMERCIAL	-99.6211723	24.8345628
COMMERCIAL	-99.7026722	24.8957595
COMMERCIAL	-99.524708	24.8798496
COMMERCIAL	-99.6507134	24.8945737
COMMERCIAL	-99.5331421	24.7648801
COMMERCIAL	-99.2955687	24.8173903
COMMERCIAL	-99.3182309	24.8752401
COMMERCIAL	-99.6621946	24.9557974
COMMERCIAL	-99.4709695	24.9655726
[truncated: 3,684 more rows]
